# Supplementary material for: N-(3-Methyl­phen­yl)-2-nitro­benzene­sulfonamide
Source: Acta Crystallogr Sect E Struct Rep Online. 2012 Aug 4;68(Pt 9):o2627. doi: 10.1107/S1600536812034009 (PMC3435655; doi:10.1107/S1600536812034009)
Supplement: Supplementary file 1 [file e-68-o2627-sup1.cif]

##############################################################################
#                                                                            #
# This CIF contains the data in a paper accepted for publication in          #
# Acta Crystallographica Section E. It conforms to the requirements of       #
# Notes for Authors for Acta Crystallographica Section E, and has been       #
# peer reviewed under the auspices of the IUCr Commission on Journals.       #
#                                                                            #
# Full details of the Crystallographic Information File format               #
# are given in the paper "The Crystallographic Information File (CIF):       #
# a New Standard Archive File for Crystallography" by S. R. Hall, F. H.      #
# Allen and I. D. Brown [Acta Cryst. (1991), A47, 655-685].                  #
#                                                                            #
# The current version of the core CIF dictionary is obtainable from          #
# ftp://ftp.iucr.org/pub/cif_core.dic.                                       #
#                                                                            #
# Software is freely available for graphical display of the structure(s)     #
# in this CIF. For information consult the CIF software page                 #
# http://www.iucr.org/resources/cif/software.                                #
#                                                                            #
# This file may be used for bona fide research purposes within the           #
# scientific community so long as proper attribution is given to the journal # 
# article from which it was obtained.                                        #
#                                                                            #
##############################################################################
data_I
_audit_creation_method     SHELXL-97
_chemical_name_systematic
;
<i>N</i>-(3-Methylphenyl)-2-nitrobenzenesulfonamide
;
_chemical_name_common     ?
_chemical_formula_moiety     'C13 H12 N2 O4 S'
_chemical_formula_sum     'C13 H12 N2 O4 S'
_chemical_formula_iupac     'C13 H12 N2 O4 S'
_chemical_formula_weight     292.31
_chemical_melting_point     ?
_symmetry_cell_setting     monoclinic
_symmetry_space_group_name_H-M     'P 21/c'
_symmetry_space_group_name_HALL     '-P 2ybc'
loop_
    _symmetry_equiv_pos_as_xyz
    'x, y, z'
    '-x, y+1/2, -z+1/2'
    '-x, -y, -z'
    'x, -y-1/2, z-1/2'
_cell_length_a     9.0292(6)
_cell_length_b     9.6498(7)
_cell_length_c     15.8780(10)
_cell_angle_alpha     90.00
_cell_angle_beta     103.763(8)
_cell_angle_gamma     90.00
_cell_volume     1343.73(16)
_cell_formula_units_Z     4
_cell_measurement_reflns_used     2679
_cell_measurement_theta_min     2.64
_cell_measurement_theta_max     27.69
_cell_measurement_temperature     293(2)
_exptl_crystal_description     prism
_exptl_crystal_colour     brown
_exptl_crystal_size_max     0.40
_exptl_crystal_size_mid     0.28
_exptl_crystal_size_min     0.28
_exptl_crystal_density_diffrn     1.445
_exptl_crystal_density_meas     ?
_exptl_crystal_density_method     'not measured'
_exptl_crystal_F_000     608
_exptl_absorpt_coefficient_mu     0.255
_exptl_absorpt_correction_type     multi-scan
_exptl_absorpt_process_details     '(CrysAlis RED; Oxford Diffraction, 2009)'
_exptl_absorpt_correction_T_min     0.9047
_exptl_absorpt_correction_T_max     0.9319
_exptl_special_details
;
Absorption correction: CrysAlis RED (Oxford Diffraction, 2009)
Empirical absorption correction using spherical harmonics,
implemented in SCALE3 ABSPACK scaling algorithm.
;
_diffrn_ambient_temperature     293(2)
_diffrn_radiation_type     MoK\a
_diffrn_radiation_wavelength     0.71073
_diffrn_radiation_source     'fine-focus sealed tube'
_diffrn_radiation_monochromator     graphite
_diffrn_measurement_device_type
;
Oxford Diffraction Xcalibur diffractometer with a Sapphire CCD detector
;
_diffrn_measurement_method
;
Rotation method data acquisition using \w
;
_diffrn_detector_area_resol_mean     ?
_diffrn_reflns_number     4756
_diffrn_reflns_av_R_equivalents     0.0110
_diffrn_reflns_av_sigmaI/netI     0.0152
_diffrn_reflns_theta_min     2.64
_diffrn_reflns_theta_max     26.37
_diffrn_reflns_theta_full     26.37
_diffrn_measured_fraction_theta_max     0.998
_diffrn_measured_fraction_theta_full     0.998
_diffrn_reflns_limit_h_min     -11
_diffrn_reflns_limit_h_max     7
_diffrn_reflns_limit_k_min     -12
_diffrn_reflns_limit_k_max     8
_diffrn_reflns_limit_l_min     -15
_diffrn_reflns_limit_l_max     19
_diffrn_standards_number     0
_diffrn_standards_interval_count     ?
_diffrn_standards_interval_time     ?
_diffrn_standards_decay_%     0
_refine_special_details
;
Refinement of <i>F</i>^2^ against ALL reflections. The weighted <i>R</i>-factor
<i>wR</i> and goodness of fit <i>S</i> are based on <i>F</i>^2^, conventional
<i>R</i>-factors <i>R</i> are based on <i>F</i>, with <i>F</i> set to zero for
negative <i>F</i>^2^. The threshold expression of <i>F</i>^2^ >
\s(<i>F</i>^2^) is used only for calculating <i>R</i>-factors(gt) <i>etc</i>.
and is not relevant to the choice of reflections for refinement.
<i>R</i>-factors based on <i>F</i>^2^ are statistically about twice as large
as those based on <i>F</i>, and <i>R</i>- factors based on ALL data will be
even larger.
;
_reflns_number_total     2750
_reflns_number_gt     2316
_reflns_threshold_expression     >2\s(I)
_refine_ls_structure_factor_coef     Fsqd
_refine_ls_matrix_type     full
_refine_ls_R_factor_all     0.0499
_refine_ls_R_factor_gt     0.0406
_refine_ls_wR_factor_gt     0.1013
_refine_ls_wR_factor_ref     0.1076
_refine_ls_goodness_of_fit_ref     1.056
_refine_ls_restrained_S_all     1.056
_refine_ls_number_reflns     2750
_refine_ls_number_parameters     185
_refine_ls_number_restraints     1
_refine_ls_hydrogen_treatment     mixed
_refine_ls_weighting_scheme     calc
_refine_ls_weighting_details
         'calc w=1/[\s^2^(Fo^2^)+(0.0514P)^2^+0.5996P] where P=(Fo^2^+2Fc^2^)/3'
_atom_sites_solution_hydrogens     geom
_atom_sites_solution_primary     direct
_atom_sites_solution_secondary     difmap
_refine_ls_shift/su_max     0.001
_refine_ls_shift/su_mean     0.000
_refine_diff_density_max     0.299
_refine_diff_density_min     -0.384
_refine_ls_extinction_method     none
_refine_ls_extinction_coef     ?
loop_
    _atom_type_symbol
    _atom_type_description
    _atom_type_scat_dispersion_real
    _atom_type_scat_dispersion_imag
    _atom_type_scat_source
    'C' 'C' 0.0033 0.0016
                         'International Tables Vol C Tables 4.2.6.8 and 6.1.1.4'
    'H' 'H' 0.0000 0.0000
                         'International Tables Vol C Tables 4.2.6.8 and 6.1.1.4'
    'N' 'N' 0.0061 0.0033
                         'International Tables Vol C Tables 4.2.6.8 and 6.1.1.4'
    'O' 'O' 0.0106 0.0060
                         'International Tables Vol C Tables 4.2.6.8 and 6.1.1.4'
    'S' 'S' 0.1246 0.1234
                         'International Tables Vol C Tables 4.2.6.8 and 6.1.1.4'
_computing_data_collection
;
CrysAlis CCD (Oxford Diffraction, 2009)
;
_computing_cell_refinement
;
CrysAlis CCD (Oxford Diffraction, 2009)
;
_computing_data_reduction
;
CrysAlis RED (Oxford Diffraction, 2009)
;
_computing_structure_solution     'SHELXS97 (Sheldrick, 2008)'
_computing_structure_refinement     'SHELXL97 (Sheldrick, 2008)'
_computing_molecular_graphics     'PLATON (Spek, 2009)'
_computing_publication_material     'SHELXL97 (Sheldrick, 2008)'
loop_
    _atom_site_type_symbol
    _atom_site_label
    _atom_site_fract_x
    _atom_site_fract_y
    _atom_site_fract_z
    _atom_site_U_iso_or_equiv
    _atom_site_adp_type
    _atom_site_calc_flag
    _atom_site_refinement_flags
    _atom_site_occupancy
    _atom_site_symmetry_multiplicity
    _atom_site_disorder_assembly
    _atom_site_disorder_group
    C C1 0.3713(2) 0.13280(19) 0.58299(11) 0.0375(4) Uani d . 1 1 . .
    C C2 0.4187(2) 0.18945(19) 0.51278(12) 0.0401(4) Uani d . 1 1 . .
    C C3 0.3604(2) 0.1431(2) 0.42923(13) 0.0524(5) Uani d . 1 1 . .
    H H3 0.3953 0.1805 0.3835 0.063 Uiso calc R 1 1 . .
    C C4 0.2502(3) 0.0412(2) 0.41374(15) 0.0581(6) Uani d . 1 1 . .
    H H4 0.2099 0.0105 0.3574 0.070 Uiso calc R 1 1 . .
    C C5 0.1998(3) -0.0150(2) 0.48125(15) 0.0562(5) Uani d . 1 1 . .
    H H5 0.1243 -0.0826 0.4706 0.067 Uiso calc R 1 1 . .
    C C6 0.2620(2) 0.0294(2) 0.56580(14) 0.0481(5) Uani d . 1 1 . .
    H H6 0.2295 -0.0111 0.6114 0.058 Uiso calc R 1 1 . .
    C C7 0.22779(19) 0.35535(19) 0.69038(11) 0.0365(4) Uani d . 1 1 . .
    C C8 0.1874(2) 0.4794(2) 0.64721(12) 0.0425(4) Uani d . 1 1 . .
    H H8 0.2624 0.5337 0.6323 0.051 Uiso calc R 1 1 . .
    C C9 0.0373(2) 0.5240(3) 0.62577(14) 0.0570(6) Uani d . 1 1 . .
    C C10 -0.0715(2) 0.4398(3) 0.64794(18) 0.0735(8) Uani d . 1 1 . .
    H H10 -0.1730 0.4678 0.6344 0.088 Uiso calc R 1 1 . .
    C C11 -0.0324(3) 0.3147(3) 0.68975(19) 0.0726(8) Uani d . 1 1 . .
    H H11 -0.1080 0.2593 0.7030 0.087 Uiso calc R 1 1 . .
    C C12 0.1188(2) 0.2707(2) 0.71234(14) 0.0526(5) Uani d . 1 1 . .
    H H12 0.1458 0.1872 0.7412 0.063 Uiso calc R 1 1 . .
    C C13 -0.0030(4) 0.6597(3) 0.5786(2) 0.0886(10) Uani d . 1 1 . .
    H H13A 0.0591 0.6723 0.5378 0.133 Uiso calc R 1 1 . .
    H H13B 0.0148 0.7345 0.6197 0.133 Uiso calc R 1 1 . .
    H H13C -0.1086 0.6588 0.5483 0.133 Uiso calc R 1 1 . .
    N N1 0.38724(17) 0.32157(16) 0.71545(10) 0.0381(3) Uani d D 1 1 . .
    H H1N 0.444(2) 0.3866(19) 0.7069(13) 0.046 Uiso d D 1 1 . .
    N N2 0.53010(19) 0.30367(18) 0.52293(11) 0.0471(4) Uani d . 1 1 . .
    O O1 0.39747(18) 0.06967(15) 0.74298(9) 0.0562(4) Uani d . 1 1 . .
    O O2 0.61404(15) 0.18892(17) 0.70619(9) 0.0558(4) Uani d . 1 1 . .
    O O3 0.52327(18) 0.39619(17) 0.57411(10) 0.0595(4) Uani d . 1 1 . .
    O O4 0.6207(2) 0.30177(19) 0.47697(13) 0.0743(5) Uani d . 1 1 . .
    S S1 0.45362(5) 0.17305(5) 0.69406(3) 0.04018(15) Uani d . 1 1 . .
loop_
    _atom_site_aniso_label
    _atom_site_aniso_U_11
    _atom_site_aniso_U_22
    _atom_site_aniso_U_33
    _atom_site_aniso_U_12
    _atom_site_aniso_U_13
    _atom_site_aniso_U_23
    C1 0.0392(9) 0.0359(9) 0.0394(9) 0.0107(7) 0.0134(7) 0.0037(7)
    C2 0.0391(9) 0.0423(10) 0.0417(9) 0.0137(8) 0.0148(7) 0.0070(8)
    C3 0.0578(12) 0.0615(13) 0.0408(10) 0.0197(10) 0.0174(9) 0.0054(9)
    C4 0.0625(13) 0.0605(13) 0.0479(12) 0.0183(11) 0.0064(10) -0.0108(10)
    C5 0.0533(12) 0.0471(12) 0.0662(14) 0.0030(10) 0.0103(10) -0.0119(10)
    C6 0.0506(11) 0.0412(10) 0.0568(12) 0.0038(9) 0.0210(9) 0.0012(9)
    C7 0.0335(9) 0.0429(10) 0.0351(9) -0.0014(7) 0.0122(7) -0.0093(7)
    C8 0.0410(10) 0.0463(10) 0.0412(10) 0.0033(8) 0.0118(8) -0.0075(8)
    C9 0.0468(11) 0.0674(14) 0.0543(12) 0.0179(10) 0.0068(9) -0.0180(11)
    C10 0.0357(11) 0.092(2) 0.0902(19) 0.0104(12) 0.0092(11) -0.0365(16)
    C11 0.0441(12) 0.0830(19) 0.100(2) -0.0230(12) 0.0362(13) -0.0365(16)
    C12 0.0487(11) 0.0513(12) 0.0646(13) -0.0104(9) 0.0271(10) -0.0111(10)
    C13 0.091(2) 0.089(2) 0.0801(18) 0.0511(17) 0.0098(15) -0.0004(15)
    N1 0.0341(8) 0.0415(8) 0.0400(8) -0.0020(6) 0.0114(6) -0.0005(7)
    N2 0.0455(9) 0.0512(10) 0.0494(9) 0.0109(7) 0.0208(7) 0.0171(8)
    O1 0.0734(10) 0.0498(8) 0.0495(8) 0.0103(7) 0.0229(7) 0.0204(7)
    O2 0.0380(7) 0.0738(10) 0.0532(8) 0.0161(7) 0.0063(6) 0.0103(7)
    O3 0.0679(10) 0.0580(9) 0.0585(9) -0.0082(8) 0.0270(8) 0.0015(8)
    O4 0.0710(11) 0.0763(12) 0.0945(13) 0.0046(9) 0.0569(10) 0.0142(10)
    S1 0.0418(3) 0.0434(3) 0.0359(2) 0.00993(19) 0.01056(18) 0.00990(18)
_geom_special_details
;
All e.s.d.'s (except the e.s.d. in the dihedral angle between two l.s. planes)
are estimated using the full covariance matrix. The cell e.s.d.'s are taken
into account individually in the estimation of e.s.d.'s in distances, angles
and torsion angles; correlations between e.s.d.'s in cell parameters are only
used when they are defined by crystal symmetry. An approximate (isotropic)
treatment of cell e.s.d.'s is used for estimating e.s.d.'s involving l.s.
planes.
;
loop_
    _geom_bond_atom_site_label_1
    _geom_bond_atom_site_label_2
    _geom_bond_site_symmetry_2
    _geom_bond_distance
    _geom_bond_publ_flag
    C1 C6 . 1.384(3) ?
    C1 C2 . 1.397(2) ?
    C1 S1 . 1.7861(19) ?
    C2 C3 . 1.380(3) ?
    C2 N2 . 1.475(3) ?
    C3 C4 . 1.380(3) ?
    C3 H3 . 0.9300 ?
    C4 C5 . 1.371(3) ?
    C4 H4 . 0.9300 ?
    C5 C6 . 1.394(3) ?
    C5 H5 . 0.9300 ?
    C6 H6 . 0.9300 ?
    C7 C8 . 1.384(3) ?
    C7 C12 . 1.386(3) ?
    C7 N1 . 1.437(2) ?
    C8 C9 . 1.385(3) ?
    C8 H8 . 0.9300 ?
    C9 C10 . 1.384(4) ?
    C9 C13 . 1.510(4) ?
    C10 C11 . 1.382(4) ?
    C10 H10 . 0.9300 ?
    C11 C12 . 1.393(3) ?
    C11 H11 . 0.9300 ?
    C12 H12 . 0.9300 ?
    C13 H13A . 0.9600 ?
    C13 H13B . 0.9600 ?
    C13 H13C . 0.9600 ?
    N1 S1 . 1.6203(16) ?
    N1 H1N . 0.839(15) ?
    N2 O3 . 1.219(2) ?
    N2 O4 . 1.219(2) ?
    O1 S1 . 1.4293(14) ?
    O2 S1 . 1.4234(14) ?
loop_
    _geom_angle_atom_site_label_1
    _geom_angle_atom_site_label_2
    _geom_angle_atom_site_label_3
    _geom_angle_site_symmetry_1
    _geom_angle_site_symmetry_3
    _geom_angle
    _geom_angle_publ_flag
    C6 C1 C2 . . 117.66(18) ?
    C6 C1 S1 . . 117.47(14) ?
    C2 C1 S1 . . 124.62(15) ?
    C3 C2 C1 . . 121.41(19) ?
    C3 C2 N2 . . 116.18(17) ?
    C1 C2 N2 . . 122.40(17) ?
    C4 C3 C2 . . 119.8(2) ?
    C4 C3 H3 . . 120.1 ?
    C2 C3 H3 . . 120.1 ?
    C5 C4 C3 . . 120.1(2) ?
    C5 C4 H4 . . 119.9 ?
    C3 C4 H4 . . 119.9 ?
    C4 C5 C6 . . 120.0(2) ?
    C4 C5 H5 . . 120.0 ?
    C6 C5 H5 . . 120.0 ?
    C1 C6 C5 . . 121.08(19) ?
    C1 C6 H6 . . 119.5 ?
    C5 C6 H6 . . 119.5 ?
    C8 C7 C12 . . 121.04(18) ?
    C8 C7 N1 . . 117.49(16) ?
    C12 C7 N1 . . 121.39(18) ?
    C7 C8 C9 . . 121.1(2) ?
    C7 C8 H8 . . 119.4 ?
    C9 C8 H8 . . 119.4 ?
    C10 C9 C8 . . 117.9(2) ?
    C10 C9 C13 . . 122.2(2) ?
    C8 C9 C13 . . 119.9(2) ?
    C11 C10 C9 . . 121.2(2) ?
    C11 C10 H10 . . 119.4 ?
    C9 C10 H10 . . 119.4 ?
    C10 C11 C12 . . 120.9(2) ?
    C10 C11 H11 . . 119.5 ?
    C12 C11 H11 . . 119.5 ?
    C7 C12 C11 . . 117.8(2) ?
    C7 C12 H12 . . 121.1 ?
    C11 C12 H12 . . 121.1 ?
    C9 C13 H13A . . 109.5 ?
    C9 C13 H13B . . 109.5 ?
    H13A C13 H13B . . 109.5 ?
    C9 C13 H13C . . 109.5 ?
    H13A C13 H13C . . 109.5 ?
    H13B C13 H13C . . 109.5 ?
    C7 N1 S1 . . 122.60(12) ?
    C7 N1 H1N . . 113.2(14) ?
    S1 N1 H1N . . 111.0(14) ?
    O3 N2 O4 . . 123.90(19) ?
    O3 N2 C2 . . 118.62(15) ?
    O4 N2 C2 . . 117.44(18) ?
    O2 S1 O1 . . 118.86(9) ?
    O2 S1 N1 . . 106.96(9) ?
    O1 S1 N1 . . 107.87(8) ?
    O2 S1 C1 . . 109.16(9) ?
    O1 S1 C1 . . 105.46(9) ?
    N1 S1 C1 . . 108.15(8) ?
loop_
    _geom_torsion_atom_site_label_1
    _geom_torsion_atom_site_label_2
    _geom_torsion_atom_site_label_3
    _geom_torsion_atom_site_label_4
    _geom_torsion_site_symmetry_1
    _geom_torsion_site_symmetry_2
    _geom_torsion_site_symmetry_3
    _geom_torsion_site_symmetry_4
    _geom_torsion
    _geom_torsion_publ_flag
    C6 C1 C2 C3 . . . . -0.8(3) ?
    S1 C1 C2 C3 . . . . 173.28(14) ?
    C6 C1 C2 N2 . . . . 177.64(16) ?
    S1 C1 C2 N2 . . . . -8.3(2) ?
    C1 C2 C3 C4 . . . . 1.6(3) ?
    N2 C2 C3 C4 . . . . -176.88(17) ?
    C2 C3 C4 C5 . . . . -0.7(3) ?
    C3 C4 C5 C6 . . . . -1.1(3) ?
    C2 C1 C6 C5 . . . . -1.0(3) ?
    S1 C1 C6 C5 . . . . -175.49(15) ?
    C4 C5 C6 C1 . . . . 1.9(3) ?
    C12 C7 C8 C9 . . . . 1.0(3) ?
    N1 C7 C8 C9 . . . . -175.76(16) ?
    C7 C8 C9 C10 . . . . -0.8(3) ?
    C7 C8 C9 C13 . . . . -180.0(2) ?
    C8 C9 C10 C11 . . . . -0.3(3) ?
    C13 C9 C10 C11 . . . . 178.9(2) ?
    C9 C10 C11 C12 . . . . 1.2(4) ?
    C8 C7 C12 C11 . . . . -0.2(3) ?
    N1 C7 C12 C11 . . . . 176.49(18) ?
    C10 C11 C12 C7 . . . . -0.9(3) ?
    C8 C7 N1 S1 . . . . -129.88(15) ?
    C12 C7 N1 S1 . . . . 53.3(2) ?
    C3 C2 N2 O3 . . . . 139.47(18) ?
    C1 C2 N2 O3 . . . . -39.0(2) ?
    C3 C2 N2 O4 . . . . -38.1(2) ?
    C1 C2 N2 O4 . . . . 143.39(19) ?
    C7 N1 S1 O2 . . . . 164.42(14) ?
    C7 N1 S1 O1 . . . . -66.64(16) ?
    C7 N1 S1 C1 . . . . 46.97(16) ?
    C6 C1 S1 O2 . . . . 136.48(15) ?
    C2 C1 S1 O2 . . . . -37.61(17) ?
    C6 C1 S1 O1 . . . . 7.70(16) ?
    C2 C1 S1 O1 . . . . -166.39(15) ?
    C6 C1 S1 N1 . . . . -107.49(15) ?
    C2 C1 S1 N1 . . . . 78.42(16) ?
loop_
    _geom_hbond_atom_site_label_D
    _geom_hbond_atom_site_label_H
    _geom_hbond_atom_site_label_A
    _geom_hbond_site_symmetry_A
    _geom_hbond_distance_DH
    _geom_hbond_distance_HA
    _geom_hbond_distance_DA
    _geom_hbond_angle_DHA
    N1 H1N O1 2_656 0.839(15) 2.295(17) 3.055(2) 150.8(19)
    N1 H1N O3 . 0.839(15) 2.39(2) 2.894(2) 119.6(17)
_iucr_refine_instructions_details
;
TITL CNS6 P21/C
CELL  0.71073  9.02920  9.64980 15.87800 90.00000 103.76300 90.00000
ZERR 4  0.00060  0.00070  0.00100  0.00000  0.00800  0.00000
LATT 1
SYMM -X, Y+ 0.50000, -Z+ 0.50000
SFAC C H N O S
UNIT 52 48 8 16 4
PLAN 30
FMAP 2
SHEL 16 0.8
SIZE 0.40 0.28 0.28
L.S. 14
MPLA 6 C1 C2 C3 C4 C5 C6
MPLA 6 C7 C8 C9 C10 C11 C12
OMIT 10 3 1
BOND $H
DFIX 0.86 0.02 N1 H1N
HTAB N1 O1_$1
HTAB N1 O3
EQIV $1 -x+1, y+1/2, -z+3/2
CONF
ACTA
FVAR  5.39643
WGHT  0.05140   0.59960
C1    1 0.371270 0.132800 0.582991  11.000000 0.039190 0.035850 =
        0.039390 0.003680 0.013420 0.010730
C2    1 0.418702 0.189455 0.512780  11.000000 0.039060 0.042300 =
        0.041700 0.007010 0.014850 0.013700
C3    1 0.360422 0.143146 0.429228  11.000000 0.057810 0.061540 =
        0.040750 0.005350 0.017360 0.019700
AFIX 43
H3    2 0.395346 0.180535 0.383532  11.000000 -1.200000
AFIX 0
C4    1 0.250156 0.041177 0.413738  11.000000 0.062540 0.060470 =
        0.047880 -0.010750 0.006390 0.018260
AFIX 43
H4    2 0.209881 0.010466 0.357422  11.000000 -1.200000
AFIX 0
C5    1 0.199843 -0.014969 0.481252  11.000000 0.053350 0.047140 =
        0.066250 -0.011890 0.010330 0.003000
AFIX 43
H5    2 0.124308 -0.082608 0.470617  11.000000 -1.200000
AFIX 0
C6    1 0.261980 0.029400 0.565805  11.000000 0.050610 0.041170 =
        0.056810 0.001160 0.020990 0.003830
AFIX 43
H6    2 0.229484 -0.011128 0.611427  11.000000 -1.200000
AFIX 0
C7    1 0.227788 0.355347 0.690376  11.000000 0.033530 0.042850 =
        0.035070 -0.009260 0.012190 -0.001410
C8    1 0.187447 0.479376 0.647208  11.000000 0.041040 0.046290 =
        0.041250 -0.007550 0.011790 0.003290
AFIX 43
H8    2 0.262424 0.533705 0.632342  11.000000 -1.200000
AFIX 0
C9    1 0.037332 0.523959 0.625773  11.000000 0.046800 0.067370 =
        0.054280 -0.017960 0.006760 0.017890
C10   1 -0.071535 0.439754 0.647936  11.000000 0.035720 0.091660 =
        0.090150 -0.036490 0.009170 0.010390
AFIX 43
H10   2 -0.172979 0.467828 0.634438  11.000000 -1.200000
AFIX 0
C11   1 -0.032350 0.314742 0.689747  11.000000 0.044060 0.082980 =
        0.100400 -0.036510 0.036200 -0.022990
AFIX 43
H11   2 -0.107955 0.259283 0.702987  11.000000 -1.200000
AFIX 0
C12   1 0.118844 0.270651 0.712336  11.000000 0.048680 0.051290 =
        0.064560 -0.011120 0.027110 -0.010360
AFIX 43
H12   2 0.145772 0.187173 0.741189  11.000000 -1.200000
AFIX 0
C13   1 -0.003001 0.659743 0.578619  11.000000 0.091290 0.089100 =
        0.080130 -0.000390 0.009760 0.051130
AFIX 137
H13A  2 0.059153 0.672323 0.537849  11.000000 -1.500000
H13B  2 0.014753 0.734478 0.619705  11.000000 -1.500000
H13C  2 -0.108552 0.658752 0.548327  11.000000 -1.500000
AFIX 0
N1    3 0.387245 0.321573 0.715447  11.000000 0.034060 0.041470 =
        0.040030 -0.000470 0.011370 -0.002040
H1N   2 0.443746 0.386557 0.706921  11.000000 -1.200000
N2    3 0.530096 0.303668 0.522926  11.000000 0.045450 0.051240 =
        0.049440 0.017050 0.020760 0.010910
O1    4 0.397475 0.069670 0.742980  11.000000 0.073370 0.049830 =
        0.049510 0.020400 0.022920 0.010270
O2    4 0.614043 0.188924 0.706192  11.000000 0.038000 0.073800 =
        0.053210 0.010280 0.006320 0.016100
O3    4 0.523273 0.396187 0.574112  11.000000 0.067900 0.057970 =
        0.058530 0.001480 0.026960 -0.008210
O4    4 0.620706 0.301770 0.476974  11.000000 0.070960 0.076290 =
        0.094470 0.014180 0.056910 0.004630
S1    5 0.453620 0.173052 0.694063  11.000000 0.041790 0.043450 =
        0.035950 0.009900 0.010560 0.009930
HKLF 4
REM  CNS6 P21/C
REM R1 0.0406 FOR  2316 FO > 4SIG(FO) AND 0.0499 FOR ALL 2750 DATA
REM  185 PARAMETERS REFINED USING   1 RESTRAINTS
REM HIGHEST DIFFERENCE PEAK 0.299, DEEPEST HOLE -0.384, 1-SIGMA LEVEL 0.056
;
data_global
_journal_date_recd_electronic     2012-07-27
_journal_date_accepted     2012-07-30
_journal_name_full     'Acta Crystallographica, Section E'
_journal_year     2012
_journal_volume     68
_journal_issue      9
_journal_page_first     o2627
_journal_page_last     o2627
_journal_paper_category     QO
_journal_paper_doi     10.1107/S1600536812034009
_journal_coeditor_code     BT5988
_publ_contact_author_name     'Prof. B. Thimme Gowda'
_publ_contact_author_address
;
  Department of Chemistry
  Mangalore University
  Mangalagangotri 574 199
  Mangalore, India
;
_publ_contact_author_email     gowdabt@yahoo.com
_publ_contact_author_fax     '91 824 2287367'
_publ_contact_author_phone     '91 824 2287262'
_publ_section_title
;
<i>N</i>-(3-Methylphenyl)-2-nitrobenzenesulfonamide
;
loop_
    _publ_author_name
    _publ_author_address
    'U. Chaithanya'
; Department of Chemistry
  Mangalore University
  Mangalagangotri 574 199
  Mangalore, India
;
    'Sabine Foro'
; Institute of Materials Science
  Darmstadt University of Technology
  Petersenstrasse 23
  D-64287 Darmstadt, Germany
;
    'B. Thimme Gowda'
; Department of Chemistry
  Mangalore University
  Mangalagangotri 574 199
  Mangalore, India
;
