# Supplementary material for: N-(3-Methyl­phen­yl)-2-nitro­benzene­sulfonamide
Source: Acta Crystallogr Sect E Struct Rep Online. 2012 Aug 4;68(Pt 9):o2627. doi: 10.1107/S1600536812034009 (PMC3435655; doi:10.1107/S1600536812034009)
Supplement: Supplementary file 2 [file e-68-o2627-Isup2.hkl]

# 
# h,k,l, Fc-squared, Fo-squared, sigma(Fo-squared) and status flag 
# 
data_I
_shelx_title ' CNS6 P21/C' 
_shelx_refln_list_code          4 
_shelx_F_calc_maximum      148.09 
_exptl_crystal_F_000       608.00 
_reflns_d_resolution_high  0.8001 
 
loop_ 
 _symmetry_equiv_pos_as_xyz 
 'x, y, z' 
 '-x, y+1/2, -z+1/2' 
 '-x, -y, -z' 
 'x, -y-1/2, z-1/2' 
 
_cell_length_a     9.0292 
_cell_length_b     9.6498 
_cell_length_c    15.8780 
_cell_angle_alpha  90.000 
_cell_angle_beta  103.763 
_cell_angle_gamma  90.000 
 
_shelx_F_squared_multiplier     1.000 
 
loop_ 
 _refln_index_h 
 _refln_index_k 
 _refln_index_l 
 _refln_F_squared_calc 
 _refln_F_squared_meas 
 _refln_F_squared_sigma 
 _refln_observed_status 
   2   0   0     8483.48     7464.19     39.76 o 
   3   0   0        2.29        1.31      0.38 o 
   4   0   0       50.86       93.30      1.00 o 
   5   0   0     3380.74     3666.48     20.83 o 
   6   0   0      530.75      588.86      5.27 o 
   7   0   0      120.32      102.98      2.66 o 
   8   0   0       80.76       66.85      2.51 o 
   9   0   0        3.23       -1.10      1.69 o 
  10   0   0       35.36       38.71      2.55 o 
   1   1   0     3659.34     3467.65     22.75 o 
   2   1   0     1097.29     1062.15      5.60 o 
   3   1   0      161.11      185.78      2.76 o 
   4   1   0     1585.78     1645.70     12.75 o 
   5   1   0       69.36       63.51      1.26 o 
   6   1   0      355.92      313.70      2.78 o 
   7   1   0       31.17       34.56      1.33 o 
   8   1   0       67.97       54.00      2.64 o 
   9   1   0        0.89       -1.19      1.19 o 
  10   1   0       18.04       16.52      1.54 o 
   0   2   0     1553.31     1513.11      4.27 o 
   1   2   0     6976.00     6375.31    188.88 o 
   2   2   0     8709.16     8298.40    101.35 o 
   3   2   0      181.66      201.60      2.23 o 
   4   2   0     1658.02     1908.96      6.88 o 
   5   2   0       12.11       12.99      0.70 o 
   6   2   0        0.38       -0.11      0.87 o 
   7   2   0      106.72      102.33      4.13 o 
   8   2   0       98.64       94.10      2.07 o 
   9   2   0       53.88       45.43      2.74 o 
  10   2   0        1.87        5.36      2.03 o 
   1   3   0     1461.85     1623.19      3.66 o 
   2   3   0     3353.05     3360.04     20.97 o 
   3   3   0      113.09      115.02      0.94 o 
   4   3   0       16.21       27.96      0.81 o 
   5   3   0       94.22       99.58      0.92 o 
   6   3   0      462.12      449.91      7.54 o 
   7   3   0      112.49      128.14      3.59 o 
   8   3   0       32.99       34.17      2.64 o 
   9   3   0       30.33       25.52      2.63 o 
  10   3   0        1.83       -1.95      2.34 o 
   0   4   0       47.10       46.89      0.71 o 
   1   4   0     3313.01     3403.48     10.57 o 
   2   4   0     1409.06     1459.26      8.77 o 
   3   4   0      140.47      163.23      5.49 o 
   4   4   0       58.74       59.65      1.91 o 
   5   4   0        1.33        3.65      1.38 o 
   6   4   0        4.34        2.18      1.59 o 
   7   4   0        4.36        5.82      2.19 o 
   8   4   0        1.85        2.68      2.37 o 
   9   4   0       16.89       14.13      2.31 o 
  10   4   0       18.64       12.96      2.47 o 
   1   5   0       97.94      110.82      1.36 o 
   2   5   0      265.64      299.52      3.18 o 
   3   5   0      652.63      689.70      3.50 o 
   4   5   0       79.87       81.20      1.45 o 
   5   5   0      111.08      109.02      2.84 o 
   6   5   0       29.49       35.00      2.40 o 
   7   5   0       92.96       86.84      3.20 o 
   8   5   0      107.81       95.58      3.62 o 
   9   5   0        6.50        7.29      2.42 o 
   0   6   0     4220.39     4328.64     13.08 o 
   1   6   0      556.55      574.03      2.55 o 
   2   6   0      111.43      107.53      2.76 o 
   3   6   0        0.05        0.73      0.76 o 
   4   6   0       83.57       91.94      1.65 o 
   5   6   0      775.23      776.22     10.95 o 
   6   6   0       20.58       20.10      2.18 o 
   7   6   0        5.57        7.38      2.14 o 
   8   6   0       16.73       14.67      2.39 o 
   9   6   0       17.25       15.36      2.44 o 
   1   7   0      115.94      120.20      1.94 o 
   2   7   0      299.62      289.74      2.83 o 
   3   7   0        1.54       -0.37      0.76 o 
   4   7   0      647.38      649.85     10.81 o 
   5   7   0      279.81      263.85      3.49 o 
   6   7   0      309.98      299.06      4.95 o 
   7   7   0        0.98        3.87      2.15 o 
   8   7   0       26.34       32.44      2.89 o 
   0   8   0      690.00      693.65      6.44 o 
   1   8   0      716.91      669.65      9.92 o 
   2   8   0      645.58      638.79      7.86 o 
   3   8   0        1.96        3.54      1.14 o 
   4   8   0        8.04        5.74      1.24 o 
   5   8   0        8.05        7.71      1.35 o 
   6   8   0       93.81       88.13      3.23 o 
   7   8   0       43.10       38.87      2.95 o 
   8   8   0        3.79       -1.01      2.59 o 
   1   9   0      152.95      160.74      2.62 o 
   2   9   0        0.00        0.51      1.39 o 
   3   9   0       47.75       51.06      4.82 o 
   4   9   0       18.95       11.77      1.49 o 
   5   9   0       13.64       14.60      2.31 o 
   6   9   0       42.79       49.64      3.06 o 
   7   9   0       17.85       28.87      2.72 o 
   0  10   0        2.86        5.98      2.44 o 
   1  10   0       38.71       36.42      1.87 o 
   2  10   0       62.72       56.62      2.56 o 
   3  10   0       31.12       35.92      1.82 o 
   4  10   0        3.54        1.48      1.53 o 
   5  10   0        1.39        3.12      2.33 o 
   6  10   0       25.27       24.33      2.65 o 
   1  11   0       11.19       14.51      2.95 o 
   2  11   0       52.49       58.62      2.28 o 
   3  11   0       76.70       83.72      4.46 o 
   4  11   0       37.72       36.65      2.93 o 
   0  12   0        9.28        7.01      2.80 o 
   1  12   0       16.01       23.68      2.30 o 
 -10   1   1       29.25       29.25      3.95 o 
  -9   1   1       20.45       13.48      1.71 o 
  -8   1   1        0.78        1.33      1.18 o 
  -7   1   1      127.92      121.52      2.10 o 
  -6   1   1     1137.88     1187.98      5.06 o 
  -5   1   1      782.15      784.64      3.25 o 
  -4   1   1      159.50      154.22      1.86 o 
  -3   1   1     2474.95     2602.43     28.15 o 
  -2   1   1    11065.63    10122.78     90.78 o 
  -1   1   1     3122.37     2949.62     20.90 o 
   1   1   1      369.90      445.57      2.22 o 
   2   1   1     2670.82     2640.98     13.34 o 
   3   1   1     1203.81     1230.73      8.38 o 
   4   1   1       47.11       61.64      0.70 o 
   5   1   1       51.02       51.53      0.91 o 
   6   1   1       42.56       30.77      1.67 o 
   7   1   1        9.77        9.43      1.13 o 
   8   1   1       77.09       72.45      1.99 o 
   9   1   1        1.39       -0.01      2.35 o 
  10   1   1        1.13        0.82      1.29 o 
 -10   2   1        2.49       -0.43      2.09 o 
  -9   2   1       22.27       32.29      2.70 o 
  -8   2   1        0.13       -0.28      1.17 o 
  -7   2   1       98.71       99.68      1.90 o 
  -6   2   1        1.28        0.87      0.87 o 
  -5   2   1       47.03       47.65      2.73 o 
  -4   2   1       19.41       29.97      0.57 o 
  -3   2   1     2171.44     2032.63      8.50 o 
  -2   2   1     9875.52     9466.52    103.62 o 
  -1   2   1    11509.88     9979.74    154.73 o 
   0   2   1      189.06      205.86      1.43 o 
   1   2   1       24.88       35.25      0.57 o 
   2   2   1      691.36      839.69      3.04 o 
   3   2   1     2307.31     2394.85     17.41 o 
   4   2   1      435.59      485.64      1.79 o 
   5   2   1      654.10      642.42      2.86 o 
   6   2   1       67.30       70.03      1.55 o 
   7   2   1      424.34      434.74     11.39 o 
   8   2   1      119.72      113.36      2.24 o 
   9   2   1      142.80      149.25      3.91 o 
  10   2   1       97.55       96.03      3.80 o 
 -10   3   1        1.16        0.42      2.04 o 
  -9   3   1       27.98       38.01      2.78 o 
  -8   3   1      294.23      292.61      5.04 o 
  -7   3   1     1829.67     1836.59     10.80 o 
  -6   3   1      848.79      835.78      4.19 o 
  -5   3   1     1504.97     1517.08      4.99 o 
  -4   3   1     2696.88     2867.91     26.48 o 
  -3   3   1      289.34      309.47      5.16 o 
  -2   3   1     1752.16     1959.27      4.64 o 
  -1   3   1     1149.35     1284.33      3.38 o 
   0   3   1      882.92      878.01      1.65 o 
   1   3   1        8.63        7.14      0.40 o 
   2   3   1       45.32       59.78      2.23 o 
   3   3   1        8.83       10.73      0.47 o 
   4   3   1      167.14      242.58      1.50 o 
   5   3   1      817.50      754.52      4.77 o 
   6   3   1      540.59      516.35      6.86 o 
   7   3   1     1081.30     1040.46      8.41 o 
   8   3   1        1.53       -0.47      2.05 o 
   9   3   1       42.09       41.27      2.65 o 
 -10   4   1       41.74       39.92      3.22 o 
  -9   4   1       36.03       42.37      3.04 o 
  -8   4   1       70.57       58.08      3.01 o 
  -7   4   1       56.31       59.06      2.82 o 
  -6   4   1       15.99       18.93      1.87 o 
  -5   4   1       84.69       70.01      2.49 o 
  -4   4   1     1664.06     1753.11      5.68 o 
  -3   4   1     3868.67     4008.96      7.89 o 
  -2   4   1     2550.11     2567.24     22.88 o 
  -1   4   1     1072.16     1025.64      3.81 o 
   0   4   1      267.96      231.33      1.57 o 
   1   4   1      327.99      299.41      3.61 o 
   2   4   1       77.78       92.00      1.69 o 
   3   4   1       19.84       23.06      0.83 o 
   4   4   1      154.42      175.65      2.89 o 
   5   4   1       96.78       92.47      3.80 o 
   6   4   1        0.73        1.31      1.77 o 
   7   4   1      175.03      160.17      3.83 o 
   8   4   1      175.63      158.78      4.09 o 
   9   4   1       38.44       46.12      2.94 o 
  10   4   1       27.04       29.34      3.01 o 
 -10   5   1        7.61        3.52      2.47 o 
  -9   5   1       61.81       63.01      3.31 o 
  -8   5   1      170.17      164.15      4.18 o 
  -7   5   1      436.65      421.11      5.78 o 
  -6   5   1     1076.21     1104.47      8.28 o 
  -5   5   1      292.48      310.79      4.29 o 
  -4   5   1      112.29      113.26      1.70 o 
  -3   5   1     1316.09     1409.27      5.05 o 
  -2   5   1       20.76       17.03      1.39 o 
  -1   5   1     1220.84     1352.46      6.74 o 
   0   5   1        5.00        5.64      0.37 o 
   1   5   1       77.63       83.65      0.97 o 
   2   5   1      233.58      259.28      1.74 o 
   3   5   1       55.29       46.12      1.08 o 
   4   5   1      253.33      291.32      2.48 o 
   5   5   1      434.48      419.33      5.03 o 
   6   5   1      123.93      125.12      3.28 o 
   7   5   1      169.71      174.68      4.14 o 
   8   5   1        9.62        8.90      2.39 o 
   9   5   1        6.19       10.84      2.50 o 
  -9   6   1        5.78       15.32      2.69 o 
  -8   6   1        9.73        6.55      2.43 o 
  -7   6   1        4.41        4.08      2.03 o 
  -6   6   1        9.16        9.95      1.90 o 
  -5   6   1      435.47      439.75      3.51 o 
  -4   6   1        7.57       12.40      1.45 o 
  -3   6   1        6.78        7.07      1.43 o 
  -2   6   1       28.17       25.36      0.89 o 
  -1   6   1      931.93      929.85      6.15 o 
   0   6   1       95.80       88.09      1.60 o 
   1   6   1      156.42      148.03      1.38 o 
   2   6   1        4.71        5.54      0.69 o 
   3   6   1        1.17        1.36      0.74 o 
   4   6   1       45.70       42.29      1.30 o 
   5   6   1      455.34      429.59      5.27 o 
   6   6   1       25.36       25.23      2.12 o 
   7   6   1       10.39       10.33      2.08 o 
   8   6   1       24.61       14.29      2.14 o 
   9   6   1        8.40       11.15      2.36 o 
  -9   7   1        0.37        6.66      2.54 o 
  -8   7   1       14.47       17.09      2.72 o 
  -7   7   1       79.22       68.42      3.09 o 
  -6   7   1       57.80       60.83      2.91 o 
  -5   7   1        8.30        9.95      1.22 o 
  -4   7   1       29.51       34.14      1.86 o 
  -3   7   1       23.63       25.28      1.01 o 
  -2   7   1        0.49        1.43      1.06 o 
  -1   7   1      376.63      380.62      3.18 o 
   0   7   1      281.11      310.64      2.90 o 
   1   7   1       71.02       74.56      1.65 o 
   2   7   1       11.90       14.39      1.16 o 
   3   7   1       34.09       35.33      1.04 o 
   4   7   1       84.25       78.19      1.59 o 
   5   7   1        2.41        5.38      1.90 o 
   6   7   1       76.35       70.05      2.88 o 
   7   7   1       33.85       23.30      2.31 o 
   8   7   1        3.35        1.42      2.20 o 
  -8   8   1       29.75       39.12      3.27 o 
  -7   8   1      173.39      153.28      4.18 o 
  -6   8   1        0.01       -0.34      2.01 o 
  -5   8   1      126.16      140.21      2.42 o 
  -4   8   1        4.26        1.72      1.20 o 
  -3   8   1       37.57       52.68      1.75 o 
  -2   8   1      434.97      434.21      3.76 o 
  -1   8   1       83.84      100.28      2.14 o 
   0   8   1       63.06       60.93      1.80 o 
   1   8   1        1.02        2.80      1.38 o 
   2   8   1      150.68      167.22      2.47 o 
   3   8   1        9.48        7.69      1.19 o 
   4   8   1      100.79      100.14      2.09 o 
   5   8   1        6.40        5.39      1.49 o 
   6   8   1        2.70        1.96      1.51 o 
   7   8   1       13.99        9.91      2.37 o 
   8   8   1        0.09        0.82      2.17 o 
  -7   9   1      107.50       96.33      2.67 o 
  -6   9   1      112.21      106.22      3.75 o 
  -5   9   1       35.97       34.43      1.74 o 
  -4   9   1       28.65       32.26      2.26 o 
  -3   9   1       32.39       26.65      1.58 o 
  -2   9   1       29.45       29.82      2.16 o 
  -1   9   1       46.14       52.01      1.83 o 
   0   9   1       52.71       49.71      1.82 o 
   1   9   1      227.18      233.07      6.96 o 
   2   9   1       40.18       41.83      2.41 o 
   3   9   1      277.26      303.31      3.43 o 
   4   9   1       80.67       79.20      3.18 o 
   5   9   1      105.30      100.25      3.50 o 
   6   9   1       37.64       41.04      3.09 o 
   7   9   1       17.08       22.92      2.68 o 
  -6  10   1        2.06       -0.27      2.68 o 
  -5  10   1        9.33       10.44      2.49 o 
  -4  10   1       91.47       97.30      2.73 o 
  -3  10   1      246.45      253.57     12.23 o 
  -2  10   1       12.57       14.42      1.62 o 
  -1  10   1       93.91       85.29      2.31 o 
   0  10   1      159.87      165.54      3.86 o 
   1  10   1       95.65       91.04      2.31 o 
   2  10   1       84.26       89.50      4.93 o 
   3  10   1       53.74       51.26      1.92 o 
   4  10   1       24.20       23.45      2.72 o 
   5  10   1        8.09        7.14      2.38 o 
  -4  11   1       15.11       16.13      4.53 o 
  -3  11   1        7.38        7.40      1.54 o 
  -2  11   1       16.83       16.78      1.75 o 
  -1  11   1       13.02       12.89      2.96 o 
   0  11   1        3.15        4.96      1.71 o 
   1  11   1        0.21        0.03      1.58 o 
   2  11   1        0.23       -0.88      1.80 o 
   3  11   1       32.00       37.92      3.33 o 
   4  11   1       24.93       19.46      2.86 o 
  -1  12   1        0.04        0.93      1.78 o 
   0  12   1        6.60        6.17      2.75 o 
 -11   0   2        4.96        7.45      2.38 o 
 -10   0   2       19.36       21.14      2.03 o 
  -9   0   2        3.84        7.05      1.89 o 
  -8   0   2       12.88       19.87      1.82 o 
  -7   0   2       32.72       42.99      1.95 o 
  -6   0   2      171.38      171.54      2.94 o 
  -5   0   2       36.03       54.63      2.11 o 
  -4   0   2        2.33        5.97      0.25 o 
  -3   0   2        2.88        0.96      0.67 o 
  -2   0   2     1885.10     1934.50      5.26 o 
  -1   0   2      596.23      558.75      6.79 o 
   0   0   2      178.27      231.41      1.34 o 
   1   0   2     1557.33     1637.45     19.92 o 
   2   0   2      139.29      125.90      3.26 o 
   3   0   2        0.94        2.96      0.42 o 
   4   0   2     3138.70     3288.40     29.44 o 
   5   0   2      419.93      411.60      2.06 o 
   6   0   2      426.25      433.77      4.77 o 
   7   0   2      147.34      152.55      3.25 o 
   8   0   2       17.67       19.39      2.19 o 
   9   0   2       42.19       42.94      2.56 o 
  10   0   2        0.03       -1.79      1.97 o 
 -11   1   2       52.62       50.29      2.96 o 
 -10   1   2       61.52       65.61      7.38 o 
  -9   1   2      144.84      146.37      4.90 o 
  -8   1   2      418.30      429.56      9.93 o 
  -7   1   2       64.99       78.39      2.07 o 
  -6   1   2     1229.54     1267.30      5.45 o 
  -5   1   2      284.56      314.34      7.16 o 
  -4   1   2     1812.91     1953.28      5.15 o 
  -3   1   2       17.07       23.16      0.95 o 
  -2   1   2      369.17      405.37      1.71 o 
  -1   1   2      436.88      410.43      1.54 o 
   0   1   2     8524.27     7276.73     31.57 o 
   1   1   2     8140.09     6907.73     52.28 o 
   2   1   2     2104.42     1987.10     12.08 o 
   3   1   2     3747.58     3362.49      5.16 o 
   4   1   2     1425.75     1438.42      3.98 o 
   5   1   2      359.82      276.58      1.52 o 
   6   1   2      235.80      228.71      4.46 o 
   7   1   2      127.10      123.80      2.19 o 
   8   1   2      181.14      163.78      2.61 o 
   9   1   2       19.02       16.20      2.50 o 
  10   1   2        0.23        1.88      3.78 o 
 -11   2   2       24.43       18.52      2.71 o 
 -10   2   2        4.56       10.90      2.34 o 
  -9   2   2       28.97       28.74      2.47 o 
  -8   2   2      233.20      218.18      8.82 o 
  -7   2   2       30.85       29.89      1.36 o 
  -6   2   2      158.94      139.84      1.93 o 
  -5   2   2      183.68      158.38      3.87 o 
  -4   2   2      637.28      660.61      4.83 o 
  -3   2   2     1254.79     1252.34     24.23 o 
  -2   2   2      473.11      516.59      5.08 o 
  -1   2   2      722.45      786.29      2.66 o 
   0   2   2     1584.65     1567.02      4.44 o 
   1   2   2      693.11      729.29      7.92 o 
   2   2   2      704.24      748.79      4.94 o 
   3   2   2       11.20       12.86      0.96 o 
   4   2   2        2.49        1.35      0.40 o 
   5   2   2       18.99       21.13      0.87 o 
   6   2   2      277.99      288.27      2.77 o 
   7   2   2        6.58        4.34      1.18 o 
   8   2   2       39.15       37.88      1.63 o 
   9   2   2       10.52        8.47      2.20 o 
  10   2   2        8.07       17.45      2.25 o 
 -10   3   2       26.75       37.67      3.05 o 
  -9   3   2       86.42       79.72      3.18 o 
  -8   3   2        4.22        2.84      2.24 o 
  -7   3   2       42.57       49.63      2.63 o 
  -6   3   2       63.46       64.09      2.56 o 
  -5   3   2        4.92        7.33      1.06 o 
  -4   3   2      243.15      247.52      2.73 o 
  -3   3   2       55.34       89.52      2.08 o 
  -2   3   2       58.71       83.24      7.88 o 
  -1   3   2      275.96      295.48      1.73 o 
   0   3   2      260.85      304.83      1.60 o 
   1   3   2       67.60       73.90      1.24 o 
   2   3   2      347.48      383.23      4.35 o 
   3   3   2      247.13      265.66      3.71 o 
   4   3   2      256.90      241.06      2.31 o 
   5   3   2        8.95        9.96      0.55 o 
   6   3   2       75.85       80.21      1.69 o 
   7   3   2       35.41       39.02      2.64 o 
   8   3   2       57.37       56.09      2.86 o 
   9   3   2       11.22       11.55      2.27 o 
  10   3   2        3.47        5.68      2.16 o 
 -10   4   2        5.92       14.19      2.91 o 
  -9   4   2        8.60        4.54      2.06 o 
  -8   4   2        4.45        7.14      2.30 o 
  -7   4   2       67.52       59.60      2.72 o 
  -6   4   2      206.75      209.58      3.98 o 
  -5   4   2      141.57      138.19      3.04 o 
  -4   4   2      692.64      765.29      4.98 o 
  -3   4   2       30.54       34.47      1.74 o 
  -2   4   2        5.91        5.34      1.00 o 
  -1   4   2       90.76       87.70      1.16 o 
   0   4   2      133.70      133.40      1.33 o 
   1   4   2      317.75      336.44      2.82 o 
   2   4   2      689.38      846.59     10.37 o 
   3   4   2      219.50      240.32      1.93 o 
   4   4   2       37.01       37.66      0.96 o 
   5   4   2       98.88      101.16      2.02 o 
   6   4   2      161.06      151.14      3.53 o 
   7   4   2       21.89       23.72      2.41 o 
   8   4   2      139.98      126.13      3.78 o 
   9   4   2        5.68        4.66      2.34 o 
  10   4   2        0.84        5.44      2.62 o 
 -10   5   2       39.85       63.77      3.71 o 
  -9   5   2       51.63       58.50      3.34 o 
  -8   5   2       94.99       95.16      3.38 o 
  -7   5   2       70.84       79.68      3.12 o 
  -6   5   2      598.62      578.78      6.18 o 
  -5   5   2      940.30      938.14      7.17 o 
  -4   5   2        0.04        0.37      1.32 o 
  -3   5   2      267.19      292.91      3.45 o 
  -2   5   2       41.53       50.88      1.16 o 
  -1   5   2      778.36      815.96      2.87 o 
   0   5   2      314.54      347.66      2.14 o 
   1   5   2      701.39      751.49      6.42 o 
   2   5   2      107.84       96.28      2.05 o 
   3   5   2       32.49       37.84      1.17 o 
   4   5   2      266.10      253.57      2.30 o 
   5   5   2      279.48      284.18      4.30 o 
   6   5   2       22.26       14.32      2.13 o 
   7   5   2       20.95       23.74      2.50 o 
   8   5   2       38.81       35.77      2.66 o 
   9   5   2        0.21       -0.53      2.32 o 
  -9   6   2        0.60       -0.31      2.02 o 
  -8   6   2        0.09        0.69      1.95 o 
  -7   6   2       45.35       60.83      2.90 o 
  -6   6   2       57.26       62.20      2.75 o 
  -5   6   2      438.77      461.65      3.65 o 
  -4   6   2      623.79      609.25      3.90 o 
  -3   6   2      304.95      317.96      2.71 o 
  -2   6   2      394.08      402.51      4.04 o 
  -1   6   2      850.52      853.86      6.52 o 
   0   6   2       11.03       11.16      0.96 o 
   1   6   2       15.77        9.02      0.62 o 
   2   6   2       61.68       64.99      1.34 o 
   3   6   2        3.23        3.70      0.65 o 
   4   6   2        6.29        5.34      0.76 o 
   5   6   2      131.83      122.51      3.18 o 
   6   6   2       50.79       37.49      2.42 o 
   7   6   2       55.85       49.22      2.74 o 
   8   6   2       67.06       68.35      3.39 o 
   9   6   2       11.56       11.74      2.65 o 
  -9   7   2       12.80       16.13      2.63 o 
  -8   7   2      298.47      300.74      5.68 o 
  -7   7   2      207.58      219.39      4.63 o 
  -6   7   2       51.81       60.67      2.85 o 
  -5   7   2       46.32       53.83      1.68 o 
  -4   7   2      191.16      193.89      2.48 o 
  -3   7   2       11.95       12.83      0.93 o 
  -2   7   2       47.69       40.20      1.48 o 
  -1   7   2       60.43       56.13      1.60 o 
   0   7   2      178.53      186.54      2.35 o 
   1   7   2      261.01      265.10      2.67 o 
   2   7   2      190.02      184.65      2.31 o 
   3   7   2      280.71      271.23      3.33 o 
   4   7   2      120.97      105.73      2.36 o 
   5   7   2        0.05        0.27      1.66 o 
   6   7   2        0.29       -1.78      2.05 o 
   7   7   2       60.51       67.74      3.15 o 
   8   7   2        7.99        2.39      2.46 o 
  -8   8   2       12.03       12.52      2.45 o 
  -7   8   2       84.95       82.11      3.39 o 
  -6   8   2       80.59       84.67      3.16 o 
  -5   8   2        2.21        0.51      1.34 o 
  -4   8   2       13.08       14.25      2.44 o 
  -3   8   2       10.89       14.42      1.36 o 
  -2   8   2      192.68      174.25      2.55 o 
  -1   8   2       64.97       57.13      2.54 o 
   0   8   2      287.05      279.01      5.47 o 
   1   8   2      260.49      270.86      2.98 o 
   2   8   2        0.68        0.32      1.18 o 
   3   8   2       58.89       49.76      1.60 o 
   4   8   2       89.31       75.40      2.95 o 
   5   8   2       79.70       67.43      2.95 o 
   6   8   2       48.44       47.64      5.08 o 
   7   8   2        1.71        0.12      1.75 o 
  -7   9   2        0.86       -1.28      2.48 o 
  -6   9   2        2.57        5.00      1.47 o 
  -5   9   2        1.14       -0.49      1.33 o 
  -4   9   2       11.56        6.30      1.42 o 
  -3   9   2       67.24       60.67      1.94 o 
  -2   9   2        0.69        1.36      2.32 o 
  -1   9   2        0.05       -0.29      1.30 o 
   0   9   2        9.70        9.91      4.20 o 
   1   9   2       36.27       38.02      1.77 o 
   2   9   2      547.24      522.90      4.34 o 
   3   9   2       18.68       25.52      2.70 o 
   4   9   2        6.77        4.70      2.28 o 
   5   9   2       28.50       35.42      2.74 o 
   6   9   2       26.55       31.61      2.99 o 
  -6  10   2        1.10        0.38      2.30 o 
  -5  10   2        0.46       -0.76      1.40 o 
  -4  10   2       27.37       20.03      2.00 o 
  -3  10   2       66.05       70.75      4.88 o 
  -2  10   2       16.46       18.94      1.69 o 
  -1  10   2       47.35       59.49      2.09 o 
   0  10   2       48.88       56.50      3.64 o 
   1  10   2       14.12       15.74      1.75 o 
   2  10   2        0.14        0.58      2.35 o 
   3  10   2       28.28       20.94      2.57 o 
   4  10   2        6.37        4.16      2.45 o 
   5  10   2        4.86        3.53      2.68 o 
  -4  11   2        7.43        9.85      2.62 o 
  -3  11   2        9.05       10.34      2.43 o 
  -2  11   2        2.64        8.67      3.63 o 
  -1  11   2        5.46        7.01      1.63 o 
   0  11   2        0.01        0.06      1.73 o 
   1  11   2       17.56       26.06      1.86 o 
   2  11   2       76.58       74.47      3.85 o 
   3  11   2        8.36       16.43      2.62 o 
   4  11   2        2.79        2.30      2.55 o 
 -11   1   3        8.46       14.29      2.71 o 
 -10   1   3        0.13        1.58      1.79 o 
  -9   1   3       13.86       13.23      1.36 o 
  -8   1   3       72.15       75.80      2.64 o 
  -7   1   3      314.20      323.54      3.03 o 
  -6   1   3      110.52      101.30      1.76 o 
  -5   1   3      234.86      277.71      5.16 o 
  -4   1   3      187.98      206.02      2.05 o 
  -3   1   3       13.97       21.15      0.69 o 
  -2   1   3     1381.83     1285.64      3.19 o 
  -1   1   3     4250.85     4084.98     52.87 o 
   0   1   3     2916.53     3004.46     14.18 o 
   1   1   3     7240.63     6616.64     40.62 o 
   2   1   3      920.80      973.16      5.57 o 
   3   1   3       21.66       11.18      0.42 o 
   4   1   3        0.16        0.33      0.58 o 
   5   1   3      183.40      196.38      3.69 o 
   6   1   3       10.68       11.44      1.11 o 
   7   1   3       15.88       14.42      1.32 o 
   8   1   3        4.98        5.37      3.27 o 
   9   1   3       32.88       29.71      3.20 o 
  10   1   3       51.34       70.96      7.45 o 
 -11   2   3       57.72       70.87      3.67 o 
 -10   2   3       14.91       15.12      2.27 o 
  -9   2   3        2.05        1.79      1.76 o 
  -8   2   3        9.90       15.88      1.35 o 
  -7   2   3      564.32      533.92     14.18 o 
  -6   2   3      447.38      425.12     11.57 o 
  -5   2   3     1523.22     1585.68     18.96 o 
  -4   2   3       31.35       58.93      1.07 o 
  -3   2   3     2194.14     2252.13     15.05 o 
  -2   2   3      182.38      225.50      2.97 o 
  -1   2   3     2040.55     1953.22      5.27 o 
   0   2   3      738.15      756.60      2.79 o 
   1   2   3     9413.81     8504.71    142.13 o 
   2   2   3     2863.55     2823.09      5.59 o 
   3   2   3      539.59      526.30      2.42 o 
   4   2   3      118.34      139.26      1.12 o 
   5   2   3       84.29       80.85      1.79 o 
   6   2   3      323.17      321.00      3.03 o 
   7   2   3      413.88      399.33      4.65 o 
   8   2   3      112.17      113.41      2.31 o 
   9   2   3       17.64       28.34      2.55 o 
  10   2   3       16.37       15.51      2.47 o 
 -10   3   3       31.17       32.61      2.85 o 
  -9   3   3       19.38       31.90      2.66 o 
  -8   3   3      266.45      258.43      4.72 o 
  -7   3   3      138.79      138.56      3.65 o 
  -6   3   3      165.72      160.83      3.43 o 
  -5   3   3       79.75       73.90      5.69 o 
  -4   3   3      346.21      362.87      2.16 o 
  -3   3   3     1494.03     1597.39      4.49 o 
  -2   3   3     1301.28     1332.11      9.58 o 
  -1   3   3     4157.96     3998.65     27.59 o 
   0   3   3     4849.53     4436.50     68.26 o 
   1   3   3      191.52      149.38      1.12 o 
   2   3   3      354.48      325.20      1.54 o 
   3   3   3      401.39      345.29      4.50 o 
   4   3   3        8.04       13.31      1.18 o 
   5   3   3       69.22       58.32      1.05 o 
   6   3   3      624.00      602.12      4.00 o 
   7   3   3      114.36      113.46      3.40 o 
   8   3   3       37.35       36.21      2.70 o 
   9   3   3        2.42        6.69      2.37 o 
  10   3   3       32.50       33.62      2.90 o 
 -10   4   3      102.24      113.09      4.01 o 
  -9   4   3        1.79        2.80      2.29 o 
  -8   4   3        8.93       10.29      2.24 o 
  -7   4   3      508.45      491.36      6.09 o 
  -6   4   3      841.17      840.96      7.22 o 
  -5   4   3      981.68      972.49      7.06 o 
  -4   4   3      279.98      291.41      2.52 o 
  -3   4   3       53.59       63.80      2.32 o 
  -2   4   3      457.72      524.50      2.84 o 
  -1   4   3      493.97      579.20      2.78 o 
   0   4   3      646.53      737.91      5.20 o 
   1   4   3     1523.18     1572.38      9.58 o 
   2   4   3      314.80      338.00      2.24 o 
   3   4   3      975.18     1072.34     13.00 o 
   4   4   3        0.21        0.46      1.14 o 
   5   4   3        3.82        3.46      0.99 o 
   6   4   3      308.06      306.43      4.76 o 
   7   4   3      472.89      455.07      6.13 o 
   8   4   3      149.94      139.12      3.97 o 
   9   4   3       71.17       78.23      3.45 o 
 -10   5   3       34.00       41.87      3.42 o 
  -9   5   3       65.93       70.24      3.27 o 
  -8   5   3       15.05       17.07      2.50 o 
  -7   5   3      203.03      191.82      4.27 o 
  -6   5   3        7.80       10.01      2.27 o 
  -5   5   3        0.22        0.68      1.70 o 
  -4   5   3       55.00       47.76      1.32 o 
  -3   5   3       27.06       37.01      1.18 o 
  -2   5   3      866.46      914.90      4.70 o 
  -1   5   3     1781.75     1869.05      4.38 o 
   0   5   3       72.61       41.59      1.00 o 
   1   5   3     1172.29     1133.47      4.95 o 
   2   5   3       46.85       35.38      0.81 o 
   3   5   3       21.34       20.40      0.72 o 
   4   5   3       16.11       14.88      1.52 o 
   5   5   3      495.95      498.46      5.54 o 
   6   5   3        4.20        3.65      1.74 o 
   7   5   3      324.13      318.73      5.33 o 
   8   5   3       50.23       52.84      2.88 o 
   9   5   3        2.36       10.66      2.54 o 
  -9   6   3       10.15        6.21      2.25 o 
  -8   6   3       28.63       33.22      2.76 o 
  -7   6   3      156.80      141.48      3.85 o 
  -6   6   3        9.82        8.57      1.94 o 
  -5   6   3       16.20       22.71      2.10 o 
  -4   6   3      101.21      107.16      3.69 o 
  -3   6   3       92.36      110.57      1.78 o 
  -2   6   3      403.89      423.41      3.11 o 
  -1   6   3        1.12        0.86      0.68 o 
   0   6   3        7.54        4.88      0.63 o 
   1   6   3      151.59      162.77      1.60 o 
   2   6   3      105.72      105.95      1.48 o 
   3   6   3      115.15      119.05      1.89 o 
   4   6   3       18.74       18.57      1.30 o 
   5   6   3      171.54      175.33      3.66 o 
   6   6   3        1.13       -1.94      1.94 o 
   7   6   3        2.86        4.24      2.10 o 
   8   6   3        2.86        5.80      2.45 o 
  -9   7   3        3.03        2.20      2.01 o 
  -8   7   3       95.96      102.98      3.84 o 
  -7   7   3      256.74      244.76      4.85 o 
  -6   7   3      144.20      118.05      3.42 o 
  -5   7   3       99.53       99.81      3.41 o 
  -4   7   3       29.28       23.77      1.35 o 
  -3   7   3        0.58        1.55      1.00 o 
  -2   7   3      421.68      444.55      3.71 o 
  -1   7   3        0.12        0.47      1.11 o 
   0   7   3      115.07      114.39      2.00 o 
   1   7   3       59.63       65.69      1.57 o 
   2   7   3        8.39       10.55      1.15 o 
   3   7   3        2.37        0.63      1.06 o 
   4   7   3       18.41       19.28      1.39 o 
   5   7   3       17.57       15.88      1.44 o 
   6   7   3        1.87        1.00      3.06 o 
   7   7   3       22.98       20.91      2.65 o 
   8   7   3        1.50        2.02      2.24 o 
  -8   8   3        2.92       -0.25      2.51 o 
  -7   8   3       30.89       37.06      2.91 o 
  -6   8   3       40.26       35.65      2.69 o 
  -5   8   3      105.75      102.74      2.20 o 
  -4   8   3        3.26        1.04      1.25 o 
  -3   8   3      372.80      392.43      3.66 o 
  -2   8   3       10.07        9.89      1.30 o 
  -1   8   3        0.34       -0.23      1.22 o 
   0   8   3       21.88       23.43      1.46 o 
   1   8   3        3.77        7.64      2.99 o 
   2   8   3       39.30       33.74      1.53 o 
   3   8   3      102.17      101.05      3.13 o 
   4   8   3      110.41      104.67      3.36 o 
   5   8   3       43.48       40.18      1.80 o 
   6   8   3       81.46       84.50      2.34 o 
   7   8   3       69.40       67.35      3.20 o 
  -7   9   3       69.02       69.54      3.29 o 
  -6   9   3       44.03       40.92      2.61 o 
  -5   9   3       31.77       28.57      1.74 o 
  -4   9   3        0.08       -0.93      1.27 o 
  -3   9   3        3.67        6.29      1.25 o 
  -2   9   3        1.65        4.17      1.89 o 
  -1   9   3       13.92       16.11      1.41 o 
   0   9   3      118.82      119.07      2.36 o 
   1   9   3      129.52      123.77      2.45 o 
   2   9   3      105.70      107.77      3.61 o 
   3   9   3      235.44      234.23      4.74 o 
   4   9   3       38.01       37.76      2.87 o 
   5   9   3       13.44       14.14      2.38 o 
   6   9   3       31.57       35.66      3.10 o 
  -6  10   3       27.38       26.38      3.01 o 
  -5  10   3       65.93       75.51      2.26 o 
  -4  10   3       22.38       21.64      3.23 o 
  -3  10   3       22.15       23.59      1.71 o 
  -2  10   3        6.04        4.92      1.39 o 
  -1  10   3       92.81      102.13      5.70 o 
   0  10   3      135.50      125.05      5.85 o 
   1  10   3       11.53       14.32      3.64 o 
   2  10   3       29.22       23.43      2.75 o 
   3  10   3        0.42        0.63      2.38 o 
   4  10   3       22.43       24.42      2.50 o 
   5  10   3       29.96       34.57      3.17 o 
  -4  11   3        4.34        1.98      3.03 o 
  -3  11   3       13.14       14.07      1.80 o 
  -2  11   3       28.21       37.06      2.83 o 
  -1  11   3        7.36        6.53      1.75 o 
   0  11   3       39.01       45.10      2.18 o 
   1  11   3       40.44       41.48      3.25 o 
   2  11   3        2.61        1.26      2.45 o 
   3  11   3       50.15       54.45      3.54 o 
 -11   0   4       14.93       26.86      2.52 o 
 -10   0   4       30.59       22.47      2.18 o 
  -9   0   4       45.95       49.09      2.44 o 
  -8   0   4     1586.23     1494.26      9.48 o 
  -7   0   4      297.27      296.05      4.19 o 
  -6   0   4      748.00      735.00      5.75 o 
  -5   0   4       82.93       68.91      1.92 o 
  -4   0   4      241.62      227.36      2.73 o 
  -3   0   4      543.00      431.99      3.25 o 
  -2   0   4      759.07      624.58      1.50 o 
  -1   0   4    21930.18    15013.47    122.52 o 
   0   0   4     2637.32     2483.63     24.07 o 
   1   0   4     3113.66     3165.78     21.47 o 
   2   0   4      216.41      244.12      1.45 o 
   3   0   4        1.89        2.17      0.54 o 
   4   0   4     7886.23     7488.61     12.17 o 
   5   0   4     1811.73     1754.35      4.76 o 
   6   0   4     1450.97     1422.41     19.01 o 
   7   0   4      637.10      640.43      6.51 o 
   8   0   4      267.56      276.40      4.83 o 
   9   0   4       64.81       64.05      2.99 o 
  10   0   4       29.22       25.92      2.44 o 
 -11   1   4        0.36        7.02      2.60 o 
 -10   1   4        1.62       -0.82      1.90 o 
  -9   1   4        0.21        1.32      2.64 o 
  -8   1   4       64.36       65.00      2.81 o 
  -7   1   4        0.76        0.89      1.24 o 
  -6   1   4      572.74      607.46      4.73 o 
  -5   1   4     1754.69     1886.07      9.68 o 
  -4   1   4      726.78      804.51      3.45 o 
  -3   1   4     1519.88     1581.44      4.92 o 
  -2   1   4     2392.64     2306.06     16.34 o 
  -1   1   4       21.46       17.02      0.39 o 
   0   1   4    16711.45    13619.82     72.77 o 
   1   1   4       42.96       30.00      0.50 o 
   2   1   4      175.75      180.29      0.95 o 
   3   1   4        9.35       14.97      0.50 o 
   4   1   4       48.45       52.74      1.28 o 
   5   1   4      141.47      156.08      1.36 o 
   6   1   4       12.52       11.65      1.05 o 
   7   1   4       21.48       20.75      1.43 o 
   8   1   4        3.71        4.77      1.60 o 
   9   1   4      104.17      110.71      2.52 o 
  10   1   4       59.42       68.45      2.22 o 
 -11   2   4        7.08       10.58      2.69 o 
 -10   2   4        0.12       -1.11      2.14 o 
  -9   2   4       94.08       85.20      3.18 o 
  -8   2   4      199.99      194.34      5.43 o 
  -7   2   4       41.89       47.95      3.21 o 
  -6   2   4      713.53      705.18      4.72 o 
  -5   2   4      266.98      256.56      2.26 o 
  -4   2   4       12.03        5.26      0.69 o 
  -3   2   4      131.64      106.99      1.19 o 
  -2   2   4      348.37      335.70      1.49 o 
  -1   2   4       20.28       11.72      0.61 o 
   0   2   4     7587.94     6862.74     43.62 o 
   1   2   4       81.47       90.27      1.28 o 
   2   2   4      377.03      400.24      1.60 o 
   3   2   4       14.53       17.74      0.76 o 
   4   2   4       30.66       32.61      1.54 o 
   5   2   4      216.40      218.88      2.55 o 
   6   2   4      751.58      715.02      5.22 o 
   7   2   4        8.97       10.17      1.36 o 
   8   2   4       78.32       64.57      2.40 o 
   9   2   4        2.91        1.55      1.83 o 
  10   2   4       13.83       14.93      2.57 o 
 -10   3   4       34.29       24.12      2.50 o 
  -9   3   4        8.52       10.62      2.03 o 
  -8   3   4       98.72       90.48      3.41 o 
  -7   3   4        1.98        1.88      2.19 o 
  -6   3   4        2.39        3.02      1.80 o 
  -5   3   4      157.51      182.29      1.87 o 
  -4   3   4      108.07      148.41      3.92 o 
  -3   3   4     1114.05     1136.04      5.50 o 
  -2   3   4     1919.41     1972.10      3.53 o 
  -1   3   4      557.88      569.26      2.65 o 
   0   3   4      794.71      850.46      4.44 o 
   1   3   4      271.74      275.45      2.21 o 
   2   3   4        3.18        0.86      0.31 o 
   3   3   4      287.99      294.69      3.17 o 
   4   3   4        5.63        5.99      0.55 o 
   5   3   4        3.48        5.85      0.77 o 
   6   3   4      111.88      114.25      2.07 o 
   7   3   4        1.00        5.78      2.00 o 
   8   3   4       54.13       56.52      2.91 o 
   9   3   4        2.20       -0.34      1.93 o 
 -10   4   4        4.99        2.79      2.12 o 
  -9   4   4       67.89       66.95      3.05 o 
  -8   4   4        0.25       -1.62      2.05 o 
  -7   4   4        3.14       -0.39      2.57 o 
  -6   4   4       12.60       15.43      2.32 o 
  -5   4   4      193.15      194.96      3.59 o 
  -4   4   4      321.44      317.58      2.69 o 
  -3   4   4        3.30        2.42      0.77 o 
  -2   4   4      393.12      396.66      5.08 o 
  -1   4   4        3.02       11.45      1.25 o 
   0   4   4        5.04        2.87      0.38 o 
   1   4   4      462.54      495.47      2.17 o 
   2   4   4      545.27      532.77      8.39 o 
   3   4   4       57.36       49.17      0.89 o 
   4   4   4        3.57        4.80      1.31 o 
   5   4   4      406.54      393.97      3.31 o 
   6   4   4       96.11       90.01      3.03 o 
   7   4   4       40.98       46.29      2.88 o 
   8   4   4       53.91       59.59      3.07 o 
   9   4   4        3.90        5.12      2.29 o 
 -10   5   4       29.41       29.71      3.21 o 
  -9   5   4       23.31       27.86      2.90 o 
  -8   5   4       24.05       18.86      2.54 o 
  -7   5   4       48.37       45.68      2.91 o 
  -6   5   4       76.55       52.51      2.69 o 
  -5   5   4      123.70      113.00      3.06 o 
  -4   5   4        4.95        8.85      2.29 o 
  -3   5   4      370.56      365.17      2.84 o 
  -2   5   4      274.46      272.25      5.48 o 
  -1   5   4      462.37      464.47      2.28 o 
   0   5   4     1033.92     1021.33      8.03 o 
   1   5   4      333.38      330.59      2.15 o 
   2   5   4       75.93       67.59      1.10 o 
   3   5   4      257.50      261.82      2.49 o 
   4   5   4      492.54      485.94      4.32 o 
   5   5   4       45.31       42.30      1.60 o 
   6   5   4        0.54        1.42      1.87 o 
   7   5   4        4.87        7.38      2.18 o 
   8   5   4        4.78        6.71      2.37 o 
   9   5   4       51.55       44.79      2.80 o 
  -9   6   4        2.14       14.45      2.71 o 
  -8   6   4      119.69      113.68      3.72 o 
  -7   6   4      192.23      177.89      4.21 o 
  -6   6   4        7.55        8.95      2.00 o 
  -5   6   4      249.78      253.98      8.27 o 
  -4   6   4      449.32      474.71      3.59 o 
  -3   6   4      183.93      170.19      2.17 o 
  -2   6   4      168.74      164.39      4.14 o 
  -1   6   4      629.94      627.79      3.34 o 
   0   6   4       20.23       20.06      0.80 o 
   1   6   4       14.47       13.36      0.68 o 
   2   6   4       49.37       59.15      1.07 o 
   3   6   4       20.15       22.26      1.35 o 
   4   6   4      369.18      356.63     10.33 o 
   5   6   4      139.05      139.71      3.79 o 
   6   6   4      123.62      116.73      2.35 o 
   7   6   4       61.89       62.11      3.09 o 
   8   6   4      149.21      159.39      4.46 o 
  -9   7   4        0.33        3.14      2.16 o 
  -8   7   4        8.19       12.24      2.66 o 
  -7   7   4        3.77        3.24      2.15 o 
  -6   7   4       11.89       19.07      2.20 o 
  -5   7   4      203.50      193.75      4.35 o 
  -4   7   4       79.02      106.53      2.07 o 
  -3   7   4       32.11       37.00      1.43 o 
  -2   7   4      388.37      407.82      2.66 o 
  -1   7   4      889.75      872.83      5.72 o 
   0   7   4     1446.01     1441.91     23.19 o 
   1   7   4      462.95      466.09      3.43 o 
   2   7   4      787.04      753.92      6.73 o 
   3   7   4      177.04      177.52      2.41 o 
   4   7   4        5.84        4.36      1.12 o 
   5   7   4       17.14       15.07      4.30 o 
   6   7   4        5.04        3.51      1.94 o 
   7   7   4        0.01        1.29      1.59 o 
   8   7   4       12.13       15.83      1.83 o 
  -8   8   4       58.85       64.79      3.46 o 
  -7   8   4        3.66        8.09      2.31 o 
  -6   8   4      103.35      114.61      2.49 o 
  -5   8   4       35.25       27.31      1.62 o 
  -4   8   4        1.48        0.90      1.18 o 
  -3   8   4        3.71        7.73      1.32 o 
  -2   8   4      478.23      429.09      3.73 o 
  -1   8   4      372.58      377.86      3.49 o 
   0   8   4      470.54      465.26      8.24 o 
   1   8   4      456.27      444.18      9.65 o 
   2   8   4        2.47        5.27      1.95 o 
   3   8   4       71.62       72.90      2.95 o 
   4   8   4      207.27      209.51      4.37 o 
   5   8   4      182.61      187.29      4.31 o 
   6   8   4      131.93      142.24      2.81 o 
   7   8   4       12.96       11.10      1.83 o 
  -7   9   4        1.20        7.72      2.61 o 
  -6   9   4        0.85        5.78      1.98 o 
  -5   9   4        0.16       -0.42      1.41 o 
  -4   9   4      136.54      128.52      2.54 o 
  -3   9   4       50.37       41.17      2.49 o 
  -2   9   4        0.26       -0.29      1.33 o 
  -1   9   4        2.79        3.53      1.40 o 
   0   9   4       21.47       21.91      1.68 o 
   1   9   4      144.08      120.49      3.55 o 
   2   9   4       71.34       72.21      3.26 o 
   3   9   4       12.63       14.62      2.42 o 
   4   9   4       21.63       20.13      2.47 o 
   5   9   4        0.02        1.07      2.14 o 
   6   9   4        8.15        8.32      2.52 o 
  -6  10   4        0.67        4.07      2.45 o 
  -5  10   4        3.30        0.49      1.45 o 
  -4  10   4        0.75        0.55      1.82 o 
  -3  10   4        1.25        0.03      1.61 o 
  -2  10   4        0.01       -1.15      1.43 o 
  -1  10   4        0.01        1.64      2.26 o 
   0  10   4       73.41       70.56      2.18 o 
   1  10   4       87.16       89.56      3.66 o 
   2  10   4       35.82       45.18      2.87 o 
   3  10   4        0.46        4.07      2.33 o 
   4  10   4        1.09        3.22      2.25 o 
   5  10   4        0.25        0.25      2.60 o 
  -4  11   4        0.03       -1.60      1.60 o 
  -3  11   4        3.06        4.48      1.73 o 
  -2  11   4        8.29        8.65      1.60 o 
  -1  11   4        1.73        0.16      1.66 o 
   0  11   4      119.04      123.68      4.11 o 
   1  11   4      144.27      163.95      4.84 o 
   2  11   4       20.15       21.19      3.07 o 
   3  11   4        6.01        6.09      2.42 o 
 -11   1   5       22.36       25.83      2.65 o 
 -10   1   5        0.48       13.92      1.94 o 
  -9   1   5       48.85       53.71      7.87 o 
  -8   1   5       98.06      104.17      5.46 o 
  -7   1   5      137.00      141.03      3.80 o 
  -6   1   5       47.51       39.10      1.78 o 
  -5   1   5       94.87       93.36      1.52 o 
  -4   1   5      112.06      129.21      1.56 o 
  -3   1   5      858.34      892.23      3.62 o 
  -2   1   5     1502.53     1525.56      3.47 o 
  -1   1   5      180.80      211.60      2.60 o 
   0   1   5      146.15      164.27      1.16 o 
   1   1   5      566.11      586.01      5.57 o 
   2   1   5     2896.52     2853.94      4.03 o 
   3   1   5      280.77      291.71      1.47 o 
   4   1   5      273.07      270.78      3.19 o 
   5   1   5        1.69        1.42      0.94 o 
   6   1   5       14.30       16.02      1.12 o 
   7   1   5       18.84       21.41      3.13 o 
   8   1   5      247.01      244.30      3.29 o 
   9   1   5        0.30        2.53      3.64 o 
 -11   2   5        3.24       -0.37      2.37 o 
 -10   2   5        0.17        4.89      1.94 o 
  -9   2   5       13.76        7.47      2.36 o 
  -8   2   5        6.14        6.90      2.30 o 
  -7   2   5      719.80      707.78      4.44 o 
  -6   2   5      267.66      299.56      4.94 o 
  -5   2   5       22.69       17.20      1.42 o 
  -4   2   5       13.79       11.00      0.76 o 
  -3   2   5        0.23        0.58      0.53 o 
  -2   2   5      308.98      353.16      3.40 o 
  -1   2   5     4416.05     4301.42     30.51 o 
   0   2   5      419.56      464.34      2.21 o 
   1   2   5        6.88       13.25      0.62 o 
   2   2   5       47.21       41.40      0.67 o 
   3   2   5     1213.57     1189.70      3.73 o 
   4   2   5      647.99      604.91      2.95 o 
   5   2   5     1222.50     1172.85      4.63 o 
   6   2   5      988.87      954.35      4.25 o 
   7   2   5      409.59      390.45      7.39 o 
   8   2   5        7.17        9.37      1.39 o 
   9   2   5       13.40       16.50      2.57 o 
 -10   3   5       23.22       38.78      2.96 o 
  -9   3   5       55.57       57.48      3.10 o 
  -8   3   5      459.00      441.25      6.04 o 
  -7   3   5      771.37      780.04      7.36 o 
  -6   3   5      536.68      563.08      5.82 o 
  -5   3   5       42.98       48.59      1.20 o 
  -4   3   5      354.69      337.88      2.27 o 
  -3   3   5     1260.32     1341.03      4.56 o 
  -2   3   5     1880.21     1859.59      5.97 o 
  -1   3   5     3175.27     3125.40     46.45 o 
   0   3   5       19.35       32.69      1.29 o 
   1   3   5      228.50      199.99      1.55 o 
   2   3   5      128.89      155.99      1.44 o 
   3   3   5      124.08      115.44      1.19 o 
   4   3   5      322.81      302.55      2.74 o 
   5   3   5      118.22      118.30      1.83 o 
   6   3   5        1.25        1.77      0.90 o 
   7   3   5      314.93      306.16      3.40 o 
   8   3   5       11.64       10.75      2.07 o 
   9   3   5       73.29       78.91      3.55 o 
 -10   4   5        0.01        2.50      2.28 o 
  -9   4   5       50.57       54.86      3.11 o 
  -8   4   5      157.02      168.65      4.27 o 
  -7   4   5      749.00      726.05      7.42 o 
  -6   4   5     1067.14     1086.42      8.22 o 
  -5   4   5     1701.53     1706.24      9.51 o 
  -4   4   5      775.40      793.32      4.19 o 
  -3   4   5       10.27        8.96      0.88 o 
  -2   4   5       38.09       40.59      1.08 o 
  -1   4   5        8.07       11.50      0.82 o 
   0   4   5      411.97      432.38      2.42 o 
   1   4   5      404.44      369.54      2.52 o 
   2   4   5        5.65        5.55      0.44 o 
   3   4   5      314.04      297.69      2.52 o 
   4   4   5      119.77      111.31      1.51 o 
   5   4   5     1126.05     1091.04      8.15 o 
   6   4   5      348.69      328.86      5.06 o 
   7   4   5      584.98      596.12      7.16 o 
   8   4   5       19.52       19.33      2.60 o 
   9   4   5       35.64       40.85      3.05 o 
 -10   5   5       10.28       12.14      2.85 o 
  -9   5   5       10.58        8.66      2.63 o 
  -8   5   5      131.19      124.42      3.88 o 
  -7   5   5      118.53      118.95      3.64 o 
  -6   5   5      103.51       96.32      3.14 o 
  -5   5   5      209.18      205.04      3.83 o 
  -4   5   5       23.80       21.65      1.26 o 
  -3   5   5      297.54      287.38      3.97 o 
  -2   5   5      482.18      464.77      3.25 o 
  -1   5   5      237.68      233.12      3.87 o 
   0   5   5       84.98       85.00      0.89 o 
   1   5   5       25.09       23.08      0.60 o 
   2   5   5      142.36      153.12      2.26 o 
   3   5   5       56.37       50.91      1.38 o 
   4   5   5       21.28       19.14      1.43 o 
   5   5   5       21.11       18.97      1.17 o 
   6   5   5        6.12        3.08      1.87 o 
   7   5   5        6.46        3.54      2.01 o 
   8   5   5       46.02       36.17      2.68 o 
  -9   6   5       61.93       68.17      3.62 o 
  -8   6   5       35.05       35.77      3.06 o 
  -7   6   5       80.67       81.82      3.43 o 
  -6   6   5        5.93       11.68      2.11 o 
  -5   6   5        6.09        7.95      1.36 o 
  -4   6   5       51.97       54.55      1.61 o 
  -3   6   5      153.80      156.02      5.10 o 
  -2   6   5      277.39      298.77      3.05 o 
  -1   6   5       73.23       67.81      1.31 o 
   0   6   5      265.50      288.34      3.73 o 
   1   6   5       53.95       53.00      1.00 o 
   2   6   5      357.90      343.74      2.87 o 
   3   6   5       74.75       69.96      1.65 o 
   4   6   5      227.81      223.57      2.77 o 
   5   6   5       40.29       40.44      1.60 o 
   6   6   5       29.03       29.20      1.62 o 
   7   6   5       45.81       46.25      1.97 o 
   8   6   5       82.56       73.46      3.52 o 
  -9   7   5       12.76       19.29      2.54 o 
  -8   7   5        9.52       12.82      2.52 o 
  -7   7   5       49.16       47.22      3.00 o 
  -6   7   5       44.54       44.24      2.72 o 
  -5   7   5       16.79       17.67      2.28 o 
  -4   7   5      155.62      148.98      5.96 o 
  -3   7   5      111.46      137.55      2.18 o 
  -2   7   5      419.90      411.77      2.90 o 
  -1   7   5       66.59       57.29      1.67 o 
   0   7   5        6.70        7.54      1.18 o 
   1   7   5       23.58       24.75      2.18 o 
   2   7   5        0.52        4.64      1.95 o 
   3   7   5        1.25        1.50      1.08 o 
   4   7   5        0.93        0.22      1.10 o 
   5   7   5        6.15        3.36      1.92 o 
   6   7   5        2.68        1.48      1.45 o 
   7   7   5       62.70       50.77      2.96 o 
  -8   8   5       13.31       14.41      2.73 o 
  -7   8   5       66.21       61.60      3.35 o 
  -6   8   5      344.05      357.06      6.87 o 
  -5   8   5       24.67       18.38      1.49 o 
  -4   8   5      186.85      205.79      2.85 o 
  -3   8   5      367.85      341.06      3.46 o 
  -2   8   5       10.86       10.92      1.33 o 
  -1   8   5      210.44      225.29      2.79 o 
   0   8   5        4.82        5.93      1.97 o 
   1   8   5        0.11        1.32      1.84 o 
   2   8   5       48.91       43.72      2.48 o 
   3   8   5       33.26       30.20      2.45 o 
   4   8   5        1.96        3.67      1.88 o 
   5   8   5        0.30       -0.38      1.99 o 
   6   8   5       56.73       59.61      2.19 o 
   7   8   5       18.56       18.47      3.58 o 
  -7   9   5        4.07       -1.99      2.56 o 
  -6   9   5        1.06        3.68      1.97 o 
  -5   9   5       42.09       42.46      2.47 o 
  -4   9   5        1.59        0.97      1.29 o 
  -3   9   5       62.54       68.87      4.02 o 
  -2   9   5      174.81      180.30      5.01 o 
  -1   9   5       97.98      100.14      2.28 o 
   0   9   5      105.40       99.95      3.39 o 
   1   9   5       62.68       55.27      2.85 o 
   2   9   5      134.90      144.47      3.96 o 
   3   9   5        2.69        3.59      2.30 o 
   4   9   5        2.32        0.93      2.05 o 
   5   9   5        4.20        4.05      2.38 o 
   6   9   5        1.66        6.04      2.28 o 
  -6  10   5       24.79       37.06      4.32 o 
  -5  10   5      114.75      116.06      2.77 o 
  -4  10   5       28.77       29.04      1.89 o 
  -3  10   5        8.50        6.88      1.54 o 
  -2  10   5       67.85       63.08      2.13 o 
  -1  10   5       42.80       42.84      4.48 o 
   0  10   5        8.34        7.16      2.64 o 
   1  10   5      140.00      135.80      3.98 o 
   2  10   5        2.14        0.18      2.29 o 
   3  10   5      102.39      106.54      3.74 o 
   4  10   5       71.07       71.25      3.38 o 
  -4  11   5        6.45        6.59      1.63 o 
  -3  11   5       24.15       31.65      1.93 o 
  -2  11   5        6.46        9.98      1.74 o 
  -1  11   5       85.91       81.60      3.69 o 
   0  11   5      170.12      182.10      5.05 o 
   1  11   5       40.25       39.34      3.08 o 
   2  11   5        2.08        5.97      2.56 o 
 -11   0   6       24.00       15.63      2.42 o 
 -10   0   6        2.16        9.49      2.18 o 
  -9   0   6       98.15       91.62      3.28 o 
  -8   0   6     1318.26     1276.43      9.00 o 
  -7   0   6      290.75      273.77      4.10 o 
  -6   0   6      725.00      747.71      5.98 o 
  -5   0   6      443.98      497.81      4.55 o 
  -4   0   6      282.19      270.25      2.01 o 
  -3   0   6      188.06      211.50      2.46 o 
  -2   0   6      362.32      363.82      1.56 o 
  -1   0   6     1646.87     1818.53      5.26 o 
   0   0   6       11.18       20.21      0.82 o 
   1   0   6       84.58       77.55      3.88 o 
   2   0   6     1207.82     1190.73      7.34 o 
   3   0   6     2644.33     2670.22     10.95 o 
   4   0   6      647.46      675.49      5.89 o 
   5   0   6      202.42      179.94      2.41 o 
   6   0   6      289.72      304.50      3.26 o 
   7   0   6       45.79       40.42      2.54 o 
   8   0   6      106.22       91.50      3.18 o 
   9   0   6       29.44       21.66      2.50 o 
 -11   1   6       35.96       35.64      2.73 o 
 -10   1   6      133.35      143.87      4.05 o 
  -9   1   6      207.99      192.99      4.13 o 
  -8   1   6       52.82       51.14      1.92 o 
  -7   1   6       24.07       24.16      2.49 o 
  -6   1   6      230.90      221.44      3.11 o 
  -5   1   6      467.28      509.45      3.96 o 
  -4   1   6     1139.18     1122.68      5.49 o 
  -3   1   6      153.63      143.42      0.93 o 
  -2   1   6      831.48      786.75      3.50 o 
  -1   1   6      579.56      486.18      3.30 o 
   0   1   6     9670.03     8938.16     36.74 o 
   1   1   6     4273.38     4094.46     14.39 o 
   2   1   6     2148.39     2206.81      4.88 o 
   3   1   6      709.15      686.65      3.03 o 
   4   1   6      257.40      274.60      1.88 o 
   5   1   6      542.73      562.92      2.78 o 
   6   1   6      567.43      571.16      3.48 o 
   7   1   6      151.48      160.57      2.67 o 
   8   1   6        6.94        8.57      1.50 o 
   9   1   6        0.61        0.78      3.51 o 
 -11   2   6        9.19       17.26      2.71 o 
 -10   2   6        9.06        8.27      2.29 o 
  -9   2   6        0.48       -0.59      2.10 o 
  -8   2   6        8.29        7.00      2.16 o 
  -7   2   6      182.76      195.68      3.36 o 
  -6   2   6      299.31      316.35      3.46 o 
  -5   2   6        2.00        3.81      0.87 o 
  -4   2   6      125.42      128.27      2.73 o 
  -3   2   6      400.30      446.06      7.74 o 
  -2   2   6      415.81      430.42      3.25 o 
  -1   2   6      883.05      901.90      3.21 o 
   0   2   6     1204.16     1195.43      7.07 o 
   1   2   6     4180.49     4231.60     13.62 o 
   2   2   6       60.58       52.71      0.76 o 
   3   2   6      115.07      107.09      1.06 o 
   4   2   6      730.15      725.13      6.51 o 
   5   2   6       98.20       95.06      1.57 o 
   6   2   6       29.94       31.21      1.33 o 
   7   2   6        5.45        7.15      1.40 o 
   8   2   6       40.69       41.23      1.72 o 
   9   2   6        3.29        1.48      2.01 o 
 -10   3   6        4.20        2.77      2.47 o 
  -9   3   6       28.61       33.00      2.61 o 
  -8   3   6       28.43       33.33      2.60 o 
  -7   3   6      155.11      152.83      3.84 o 
  -6   3   6       47.12       49.06      2.50 o 
  -5   3   6       38.25       39.20      1.15 o 
  -4   3   6      434.43      500.83      2.84 o 
  -3   3   6      163.29      177.56      2.16 o 
  -2   3   6      750.54      804.29      3.75 o 
  -1   3   6      207.33      243.11      3.15 o 
   0   3   6      136.64      150.73      2.24 o 
   1   3   6      513.99      610.31      3.15 o 
   2   3   6        0.62        0.40      0.48 o 
   3   3   6        6.24        7.32      0.69 o 
   4   3   6        1.80        1.42      0.78 o 
   5   3   6        4.39        4.55      1.33 o 
   6   3   6       67.11       61.89      1.46 o 
   7   3   6       38.46       36.43      3.52 o 
   8   3   6       11.47       15.42      2.45 o 
   9   3   6        0.00        4.55      2.35 o 
 -10   4   6        6.97        8.50      2.39 o 
  -9   4   6       11.11        9.94      2.57 o 
  -8   4   6       20.86       18.16      2.53 o 
  -7   4   6      400.00      383.34      5.69 o 
  -6   4   6       85.21       87.47      3.16 o 
  -5   4   6        9.44       11.51      1.84 o 
  -4   4   6        5.85        3.20      0.96 o 
  -3   4   6       53.34       65.03      1.94 o 
  -2   4   6      143.15      128.05      1.73 o 
  -1   4   6      443.43      463.94      2.90 o 
   0   4   6      476.91      509.49      4.28 o 
   1   4   6       16.26       17.80      1.02 o 
   2   4   6      113.49      116.49      1.63 o 
   3   4   6        0.14        0.63      0.72 o 
   4   4   6      346.97      310.47      3.07 o 
   5   4   6      200.56      211.77      2.17 o 
   6   4   6      310.86      320.38      3.44 o 
   7   4   6        0.46        1.93      2.28 o 
   8   4   6        0.01        2.22      2.06 o 
 -10   5   6       26.28       29.35      3.25 o 
  -9   5   6       30.04       26.43      2.93 o 
  -8   5   6       37.37       35.72      2.78 o 
  -7   5   6        7.47        4.95      2.14 o 
  -6   5   6       45.39       50.81      2.68 o 
  -5   5   6      241.59      264.81      4.32 o 
  -4   5   6      329.33      323.64      4.08 o 
  -3   5   6       88.94       89.37      1.70 o 
  -2   5   6      185.72      183.54      2.14 o 
  -1   5   6     1428.59     1309.88      5.09 o 
   0   5   6      260.83      245.76      3.07 o 
   1   5   6      107.00       94.63      3.57 o 
   2   5   6      109.71       98.71      1.63 o 
   3   5   6      154.03      158.01      2.15 o 
   4   5   6       66.96       65.62      1.44 o 
   5   5   6      562.80      551.74      3.44 o 
   6   5   6      243.55      245.45      4.64 o 
   7   5   6        0.18        0.47      1.93 o 
   8   5   6       65.74       72.91      3.47 o 
  -9   6   6       37.73       39.77      3.37 o 
  -8   6   6      199.61      197.98      4.82 o 
  -7   6   6       23.32       23.70      2.51 o 
  -6   6   6      194.38      188.10      4.13 o 
  -5   6   6      342.03      315.56      3.31 o 
  -4   6   6       92.26       84.68      4.63 o 
  -3   6   6       87.33       78.79      1.79 o 
  -2   6   6       37.20       29.46      1.32 o 
  -1   6   6      452.30      442.53      3.38 o 
   0   6   6      759.93      786.38      4.13 o 
   1   6   6      507.61      493.20      3.27 o 
   2   6   6      665.45      649.31      4.00 o 
   3   6   6      445.03      411.71      3.42 o 
   4   6   6      222.25      212.87      5.47 o 
   5   6   6       56.45       59.77      1.50 o 
   6   6   6       55.53       51.62      3.58 o 
   7   6   6        0.09        0.09      1.95 o 
   8   6   6        1.13       11.24      2.43 o 
  -9   7   6       21.39       15.94      2.81 o 
  -8   7   6        1.01        2.06      2.32 o 
  -7   7   6        3.52        4.52      2.11 o 
  -6   7   6        8.05        0.69      2.16 o 
  -5   7   6       81.15       67.53      1.98 o 
  -4   7   6      162.12      163.08      3.63 o 
  -3   7   6      113.30      121.09      4.02 o 
  -2   7   6      289.24      258.38      3.42 o 
  -1   7   6      364.69      349.17     10.78 o 
   0   7   6      892.91      851.63      4.58 o 
   1   7   6      713.41      701.64      6.54 o 
   2   7   6      140.50      119.77      3.22 o 
   3   7   6       64.76       62.17      2.63 o 
   4   7   6        1.58        3.28      1.18 o 
   5   7   6       23.70       24.70      2.62 o 
   6   7   6       86.71       92.54      4.25 o 
   7   7   6       53.96       58.62      3.38 o 
  -8   8   6        8.62        9.48      2.64 o 
  -7   8   6        9.54       13.29      2.79 o 
  -6   8   6        0.03       -0.50      2.41 o 
  -5   8   6        2.04        1.55      1.34 o 
  -4   8   6      142.10      141.99      2.51 o 
  -3   8   6       89.87       86.33      2.05 o 
  -2   8   6       12.00       11.84      1.37 o 
  -1   8   6       13.43       16.34      3.24 o 
   0   8   6      109.41      105.32      3.33 o 
   1   8   6      280.55      305.26      4.87 o 
   2   8   6      367.95      343.34      5.25 o 
   3   8   6       63.86       64.36      2.77 o 
   4   8   6       35.63       35.37      2.61 o 
   5   8   6       70.96       78.62      3.35 o 
   6   8   6       10.72       13.70      1.84 o 
  -7   9   6        1.69       -1.37      2.52 o 
  -6   9   6       12.81       18.85      2.54 o 
  -5   9   6        0.24        3.88      2.16 o 
  -4   9   6       15.02       14.07      1.54 o 
  -3   9   6        5.32        4.81      1.48 o 
  -2   9   6      189.28      181.39      5.56 o 
  -1   9   6      228.17      220.21      3.31 o 
   0   9   6       57.45       49.77      2.90 o 
   1   9   6       63.63       61.12      2.92 o 
   2   9   6       47.65       45.85      2.81 o 
   3   9   6        9.67       13.11      2.53 o 
   4   9   6        0.00       -0.66      2.32 o 
   5   9   6        0.55       -2.51      2.51 o 
  -5  10   6        0.03       -0.02      1.49 o 
  -4  10   6        0.01       -1.59      1.95 o 
  -3  10   6       34.81       35.35      1.90 o 
  -2  10   6       10.89       10.63      1.61 o 
  -1  10   6       30.02       31.44      2.74 o 
   0  10   6       29.45       27.72      2.72 o 
   1  10   6       13.30       14.92      2.59 o 
   2  10   6        0.21       -0.43      2.43 o 
   3  10   6        5.39        6.95      2.33 o 
   4  10   6       15.70       20.81      2.61 o 
  -3  11   6        0.51        1.19      1.61 o 
  -2  11   6        0.01        1.83      2.19 o 
  -1  11   6       18.51       21.15      3.09 o 
   0  11   6        0.89        3.60      2.74 o 
   1  11   6        1.72       -2.76      2.76 o 
   2  11   6        1.99        3.90      2.52 o 
 -11   1   7      108.36      112.22      3.83 o 
 -10   1   7       73.34       61.25      3.21 o 
  -9   1   7      127.39      122.48      2.58 o 
  -8   1   7        1.21        2.33      1.50 o 
  -7   1   7      301.96      311.76      3.13 o 
  -6   1   7       92.63       95.20      1.80 o 
  -5   1   7      397.71      434.47      5.94 o 
  -4   1   7      363.18      398.12      2.64 o 
  -3   1   7      239.08      280.47      1.16 o 
  -2   1   7      604.07      641.22      2.02 o 
  -1   1   7      221.43      252.64      1.28 o 
   0   1   7     1687.02     1841.99      3.05 o 
   1   1   7      186.40      214.08      1.71 o 
   2   1   7       34.68       31.80      0.81 o 
   3   1   7      226.56      256.92      2.10 o 
   4   1   7        2.96        3.87      0.77 o 
   5   1   7      310.94      298.44      2.39 o 
   6   1   7      293.11      279.15      3.91 o 
   7   1   7       30.83       28.99      2.58 o 
   8   1   7        2.54        1.96      1.32 o 
   9   1   7        1.01        3.01      1.50 o 
 -11   2   7       25.45       54.43      3.28 o 
 -10   2   7       51.67       52.89      3.12 o 
  -9   2   7      227.21      257.63      5.01 o 
  -8   2   7      292.15      291.36      5.04 o 
  -7   2   7      896.36      898.42     13.72 o 
  -6   2   7      446.24      447.67      7.74 o 
  -5   2   7        9.27        7.98      1.58 o 
  -4   2   7      179.32      169.35      3.60 o 
  -3   2   7      399.12      419.93      6.03 o 
  -2   2   7        1.14        3.09      0.49 o 
  -1   2   7      566.49      567.19     12.34 o 
   0   2   7        0.07        4.68      0.64 o 
   1   2   7      711.40      771.15      3.60 o 
   2   2   7      233.38      245.48      3.97 o 
   3   2   7       44.65       40.62      0.91 o 
   4   2   7       54.08       46.84      1.54 o 
   5   2   7       81.13       76.37      1.57 o 
   6   2   7       76.15       75.88      1.64 o 
   7   2   7       10.65       10.73      1.34 o 
   8   2   7        3.01       -1.39      1.39 o 
   9   2   7        6.56        5.40      2.01 o 
 -10   3   7       29.93       28.70      2.93 o 
  -9   3   7       30.66       26.69      2.63 o 
  -8   3   7       23.30       22.76      2.59 o 
  -7   3   7      987.47     1011.30      8.43 o 
  -6   3   7     1031.79     1036.83      7.98 o 
  -5   3   7      801.35      823.62      4.11 o 
  -4   3   7       37.22       34.35      1.05 o 
  -3   3   7      800.47      776.31      6.17 o 
  -2   3   7      252.88      229.63      2.14 o 
  -1   3   7     1627.85     1548.16     27.63 o 
   0   3   7      131.35      149.33      3.33 o 
   1   3   7     1624.28     1640.87     13.25 o 
   2   3   7       12.89       15.29      0.99 o 
   3   3   7      163.76      165.38      1.66 o 
   4   3   7     1042.25     1024.68     13.34 o 
   5   3   7      107.02       97.72      2.11 o 
   6   3   7      118.58      117.90      5.08 o 
   7   3   7      150.32      134.38      2.86 o 
   8   3   7       49.16       46.18      2.88 o 
 -10   4   7        0.11       -2.16      2.16 o 
  -9   4   7        4.66       10.83      2.63 o 
  -8   4   7      202.29      198.02      4.58 o 
  -7   4   7      759.60      726.93      7.53 o 
  -6   4   7      556.41      560.71      6.28 o 
  -5   4   7      726.50      732.24      6.61 o 
  -4   4   7      107.44       93.96      1.82 o 
  -3   4   7       16.30       14.60      1.05 o 
  -2   4   7     1838.16     1868.50      6.49 o 
  -1   4   7     3959.77     4041.33     10.65 o 
   0   4   7      607.97      577.21      5.43 o 
   1   4   7       27.13       23.48      0.99 o 
   2   4   7        1.78        3.00      0.84 o 
   3   4   7        7.56        9.95      0.85 o 
   4   4   7      374.04      355.17      3.63 o 
   5   4   7       14.32       15.26      1.44 o 
   6   4   7       15.60       17.38      2.49 o 
   7   4   7      109.19      104.21      3.52 o 
   8   4   7        0.24       -1.63      2.30 o 
 -10   5   7       49.06       46.63      3.53 o 
  -9   5   7       81.93       77.11      3.70 o 
  -8   5   7        2.69        0.75      2.46 o 
  -7   5   7      219.07      234.57      4.72 o 
  -6   5   7      322.80      318.38      5.01 o 
  -5   5   7      793.02      831.12      7.28 o 
  -4   5   7      961.41      933.75      5.06 o 
  -3   5   7     1109.40     1115.58      5.22 o 
  -2   5   7      587.96      622.90      4.94 o 
  -1   5   7      637.14      584.90      3.58 o 
   0   5   7      445.31      407.85      3.01 o 
   1   5   7      293.85      280.35      2.49 o 
   2   5   7        0.05        0.56      0.92 o 
   3   5   7        1.80        1.31      1.31 o 
   4   5   7       25.39       24.25      1.18 o 
   5   5   7       93.68       96.85      3.26 o 
   6   5   7       21.53       21.16      2.42 o 
   7   5   7       32.93       35.17      2.74 o 
   8   5   7        9.54        7.34      2.18 o 
  -9   6   7        0.17        4.47      2.92 o 
  -8   6   7       42.01       39.30      2.97 o 
  -7   6   7        3.91        4.17      2.36 o 
  -6   6   7      106.37      119.11      3.57 o 
  -5   6   7      304.26      299.84      3.56 o 
  -4   6   7       44.18       52.01      1.72 o 
  -3   6   7      625.94      621.39      4.20 o 
  -2   6   7       24.06       22.53      1.30 o 
  -1   6   7       78.76       89.39      1.68 o 
   0   6   7       66.81       65.63      3.00 o 
   1   6   7       24.00       28.99      1.97 o 
   2   6   7      508.23      494.52      3.66 o 
   3   6   7      386.11      374.87      3.41 o 
   4   6   7       17.19       18.78      1.14 o 
   5   6   7       30.19       32.62      1.30 o 
   6   6   7        0.03        0.62      2.08 o 
   7   6   7       37.50       36.73      2.87 o 
  -8   7   7       16.88       17.95      2.72 o 
  -7   7   7       24.01       20.08      2.68 o 
  -6   7   7       14.50       13.92      2.38 o 
  -5   7   7       16.96       15.30      1.49 o 
  -4   7   7       21.34       23.48      1.55 o 
  -3   7   7      104.33      114.38      4.19 o 
  -2   7   7       98.36       91.73      2.41 o 
  -1   7   7        4.59        3.95      1.59 o 
   0   7   7       16.92       13.53      1.94 o 
   1   7   7        5.18        6.34      1.95 o 
   2   7   7       50.82       42.61      2.29 o 
   3   7   7      123.90      134.58      3.42 o 
   4   7   7       39.52       33.13      2.06 o 
   5   7   7        0.91        1.34      1.16 o 
   6   7   7        5.85        4.02      2.18 o 
   7   7   7        4.85        3.43      2.20 o 
  -8   8   7       36.74       43.08      3.36 o 
  -7   8   7        9.65        9.77      2.67 o 
  -6   8   7       55.98       42.58      2.84 o 
  -5   8   7        5.67        4.90      1.45 o 
  -4   8   7       30.77       31.56      1.65 o 
  -3   8   7       45.57       46.83      1.68 o 
  -2   8   7        9.04        9.88      1.93 o 
  -1   8   7        2.34        0.01      2.00 o 
   0   8   7       48.11       57.43      2.81 o 
   1   8   7      408.90      374.19      5.42 o 
   2   8   7       53.38       55.56      2.77 o 
   3   8   7       41.69       38.51      2.55 o 
   4   8   7       48.79       54.24      2.86 o 
   5   8   7        4.71        5.07      1.62 o 
   6   8   7        0.49       -2.20      2.20 o 
  -7   9   7        8.91       21.77      2.96 o 
  -6   9   7        1.41        5.65      2.13 o 
  -5   9   7      222.74      239.87      4.87 o 
  -4   9   7       66.90       72.97      2.23 o 
  -3   9   7      194.82      200.38      7.53 o 
  -2   9   7       85.89       83.11      2.14 o 
  -1   9   7      108.39      108.22      3.58 o 
   0   9   7       69.75       62.68      3.10 o 
   1   9   7        2.17        2.20      1.98 o 
   2   9   7       11.06       14.66      2.48 o 
   3   9   7        2.67        3.33      2.04 o 
   4   9   7       13.81       16.97      2.64 o 
   5   9   7        8.16        7.29      2.30 o 
  -5  10   7       28.00       23.30      2.21 o 
  -4  10   7        2.88        1.14      1.54 o 
  -3  10   7        1.37        0.92      1.52 o 
  -2  10   7       82.01       98.53      3.66 o 
  -1  10   7      181.09      190.51      4.74 o 
   0  10   7       28.83       30.59      2.74 o 
   1  10   7        1.36       -1.28      2.42 o 
   2  10   7        1.35        4.44      2.51 o 
   3  10   7       51.34       50.55      3.08 o 
  -3  11   7      115.98      117.98      4.04 o 
  -2  11   7       35.33       27.60      2.84 o 
  -1  11   7        0.31        1.93      2.80 o 
   0  11   7        4.08        2.90      2.58 o 
   1  11   7       10.63        5.87      2.67 o 
 -11   0   8      105.25      117.73      3.93 o 
 -10   0   8      244.98      256.51      5.03 o 
  -9   0   8      274.86      281.38      5.01 o 
  -8   0   8        9.27        7.47      2.32 o 
  -7   0   8       30.50       30.17      2.23 o 
  -6   0   8      239.43      237.47      3.76 o 
  -5   0   8       23.55       24.21      1.71 o 
  -4   0   8      676.49      742.31      4.43 o 
  -3   0   8       83.70      100.02      1.42 o 
  -2   0   8      839.60      745.93      4.59 o 
  -1   0   8      869.19      880.40      9.60 o 
   0   0   8     2157.63     2101.40     16.26 o 
   1   0   8     1189.76     1259.65      8.57 o 
   2   0   8       51.33       36.93      1.76 o 
   3   0   8      522.70      488.98      5.13 o 
   4   0   8      331.30      312.17      6.72 o 
   5   0   8      106.93       94.56      2.14 o 
   6   0   8       16.34       13.49      1.52 o 
   7   0   8        2.28        0.31      1.81 o 
   8   0   8      114.17      104.90      3.69 o 
 -11   1   8        7.20        6.89      2.46 o 
 -10   1   8       54.09       55.81      3.15 o 
  -9   1   8      217.83      203.32      3.10 o 
  -8   1   8     1277.67     1245.06      6.44 o 
  -7   1   8      146.79      142.27      2.35 o 
  -6   1   8       51.78       45.83      1.54 o 
  -5   1   8        5.77        7.32      1.04 o 
  -4   1   8      490.85      533.39      2.53 o 
  -3   1   8       66.75       95.60      0.71 o 
  -2   1   8      154.16      142.71      0.95 o 
  -1   1   8     2019.90     2164.08      7.17 o 
   0   1   8     1205.89     1144.37     10.35 o 
   1   1   8       68.24       66.38      1.20 o 
   2   1   8       19.15       23.46      1.21 o 
   3   1   8       62.11       59.94      1.32 o 
   4   1   8      953.81      930.53      4.25 o 
   5   1   8      368.00      355.81      4.57 o 
   6   1   8      195.00      186.17      3.89 o 
   7   1   8       36.50       36.91      3.31 o 
   8   1   8       30.04       31.31      8.28 o 
 -10   2   8        2.60        3.63      2.39 o 
  -9   2   8       97.28      102.08      3.70 o 
  -8   2   8      211.50      215.76      4.46 o 
  -7   2   8       46.08       48.18      2.27 o 
  -6   2   8      309.14      298.29      2.91 o 
  -5   2   8      619.52      594.06      3.70 o 
  -4   2   8      176.25      170.80      1.60 o 
  -3   2   8       49.55       51.37      0.87 o 
  -2   2   8     1236.36     1284.49      8.15 o 
  -1   2   8       63.00       79.43      1.03 o 
   0   2   8     1402.57     1386.79     16.83 o 
   1   2   8        7.21       11.44      0.66 o 
   2   2   8       67.96       59.94      1.73 o 
   3   2   8       11.54       12.09      2.81 o 
   4   2   8       21.68       19.22      1.41 o 
   5   2   8       19.40       24.02      1.62 o 
   6   2   8      119.55      123.90      2.41 o 
   7   2   8       34.31       30.27      1.73 o 
   8   2   8        0.42        0.97      1.33 o 
 -10   3   8       22.07       23.96      2.89 o 
  -9   3   8        0.35       -1.67      2.22 o 
  -8   3   8       36.28       43.27      2.92 o 
  -7   3   8       16.86       20.99      2.65 o 
  -6   3   8       27.57       29.22      2.34 o 
  -5   3   8       26.86       30.03      2.60 o 
  -4   3   8        3.56        4.79      0.87 o 
  -3   3   8       74.64       84.45      1.19 o 
  -2   3   8        0.09        1.05      0.69 o 
  -1   3   8      777.57      843.09     14.21 o 
   0   3   8      283.70      258.55      2.25 o 
   1   3   8       87.54       86.74      1.45 o 
   2   3   8      194.58      175.93      1.66 o 
   3   3   8      125.22      128.17      5.64 o 
   4   3   8      188.94      192.03      3.81 o 
   5   3   8        0.22       -0.79      1.26 o 
   6   3   8       96.00       93.17      2.33 o 
   7   3   8        0.40       -0.69      2.23 o 
   8   3   8        1.96        0.53      2.31 o 
 -10   4   8       51.16       53.93      3.45 o 
  -9   4   8       17.68       15.30      2.62 o 
  -8   4   8        7.01        9.15      2.46 o 
  -7   4   8      121.70      121.52      3.68 o 
  -6   4   8      267.57      260.76      4.54 o 
  -5   4   8       44.17       44.09      2.48 o 
  -4   4   8       52.24       49.93      2.25 o 
  -3   4   8       34.50       30.38      1.28 o 
  -2   4   8       36.86       34.48      1.26 o 
  -1   4   8       44.50       49.29      1.37 o 
   0   4   8     1455.96     1470.32      7.44 o 
   1   4   8      198.73      202.35      3.01 o 
   2   4   8      392.18      368.12      2.45 o 
   3   4   8       32.27       31.78      1.14 o 
   4   4   8       35.53       33.77      1.66 o 
   5   4   8       60.12       57.16      2.37 o 
   6   4   8        6.91        7.97      2.42 o 
   7   4   8        6.80        2.87      2.14 o 
   8   4   8       15.20       10.18      2.25 o 
 -10   5   8        1.17       -0.24      2.40 o 
  -9   5   8       54.92       58.38      3.54 o 
  -8   5   8       61.32       51.85      3.19 o 
  -7   5   8       93.74       93.25      3.62 o 
  -6   5   8        3.12        1.94      1.98 o 
  -5   5   8       29.95       35.51      2.50 o 
  -4   5   8      456.67      454.41      3.71 o 
  -3   5   8      298.13      278.40      2.87 o 
  -2   5   8      273.86      283.42      2.77 o 
  -1   5   8      240.06      226.04      2.88 o 
   0   5   8      167.90      168.51      2.16 o 
   1   5   8        2.20        1.69      1.42 o 
   2   5   8      499.45      490.33      8.34 o 
   3   5   8       65.13       62.61      1.44 o 
   4   5   8      213.97      211.69      2.91 o 
   5   5   8       43.05       43.42      1.81 o 
   6   5   8       55.03       52.37      2.00 o 
   7   5   8        0.13       -2.11      2.11 o 
  -9   6   8       91.59       99.43      4.11 o 
  -8   6   8       26.23       19.84      2.76 o 
  -7   6   8       95.15      113.82      3.81 o 
  -6   6   8      174.74      164.33      4.05 o 
  -5   6   8      194.29      203.62      2.89 o 
  -4   6   8       26.58       16.52      1.35 o 
  -3   6   8        0.31        1.58      1.28 o 
  -2   6   8        8.98       11.47      1.47 o 
  -1   6   8      329.89      315.02      6.54 o 
   0   6   8      594.32      553.88      3.79 o 
   1   6   8      375.13      361.40      3.13 o 
   2   6   8      323.92      299.46      7.40 o 
   3   6   8        1.51        1.43      1.16 o 
   4   6   8       65.95       59.09      1.50 o 
   5   6   8        3.08        3.89      1.39 o 
   6   6   8        9.94        6.95      1.55 o 
   7   6   8        0.01       -2.22      2.22 o 
  -8   7   8      113.48      117.18      4.25 o 
  -7   7   8       61.11       77.53      3.49 o 
  -6   7   8       66.79       72.31      3.18 o 
  -5   7   8      206.34      224.50      3.75 o 
  -4   7   8        4.17        5.26      1.44 o 
  -3   7   8       12.22       10.73      1.38 o 
  -2   7   8       68.56       61.15      1.37 o 
  -1   7   8      337.52      331.67      4.81 o 
   0   7   8        3.02        0.90      1.87 o 
   1   7   8        3.09        2.66      1.69 o 
   2   7   8        0.67        0.66      1.72 o 
   3   7   8       99.54       99.63      3.13 o 
   4   7   8      195.20      202.15      3.65 o 
   5   7   8      250.07      253.25      3.55 o 
   6   7   8      151.94      156.66      4.28 o 
  -7   8   8      139.07      144.54      4.51 o 
  -6   8   8        0.15        1.52      2.24 o 
  -5   8   8       32.02       31.57      1.94 o 
  -4   8   8       36.64       39.15      1.80 o 
  -3   8   8        0.04       -1.31      1.31 o 
  -2   8   8       41.85       45.44      2.55 o 
  -1   8   8        0.10       -0.27      1.85 o 
   0   8   8        0.53       -0.12      2.03 o 
   1   8   8        5.32        5.86      1.98 o 
   2   8   8       56.00       53.65      2.81 o 
   3   8   8      100.04      105.71      3.55 o 
   4   8   8       81.54       84.57      3.28 o 
   5   8   8       55.74       56.78      3.70 o 
  -6   9   8      119.18      130.56      5.14 o 
  -5   9   8       81.27       64.25      3.05 o 
  -4   9   8        6.42        8.88      1.52 o 
  -3   9   8        0.17       -1.35      1.35 o 
  -2   9   8       24.11       21.52      2.43 o 
  -1   9   8       92.12       89.05      3.43 o 
   0   9   8       33.83       35.50      2.67 o 
   1   9   8      128.64      125.92      3.74 o 
   2   9   8        2.82        1.85      2.01 o 
   3   9   8        1.93        1.11      2.18 o 
   4   9   8        0.13       -1.70      2.23 o 
  -5  10   8        8.14        7.83      2.82 o 
  -4  10   8        1.05        1.36      3.01 o 
  -3  10   8       19.43       15.33      2.48 o 
  -2  10   8       25.27       31.69      2.71 o 
  -1  10   8        1.86        3.64      2.22 o 
   0  10   8       39.04       32.98      2.96 o 
   1  10   8       17.07       20.15      2.76 o 
   2  10   8        0.05       -1.23      2.35 o 
   3  10   8       14.93       15.40      2.94 o 
  -1  11   8        0.04        2.05      2.37 o 
 -10   1   9       57.86       63.77      3.38 o 
  -9   1   9       17.62       13.02      1.69 o 
  -8   1   9        7.95       12.61      1.69 o 
  -7   1   9      662.12      651.59      4.54 o 
  -6   1   9       52.93       51.77      2.46 o 
  -5   1   9        6.63        3.74      1.04 o 
  -4   1   9      135.22      137.17      1.40 o 
  -3   1   9      227.71      264.04      1.38 o 
  -2   1   9       34.15       33.03      0.75 o 
  -1   1   9       15.80       24.14      0.64 o 
   0   1   9       40.63       38.59      0.65 o 
   1   1   9        0.74        1.56      1.02 o 
   2   1   9       59.84       62.97      1.67 o 
   3   1   9       49.54       51.76      1.65 o 
   4   1   9       85.55       89.72      1.82 o 
   5   1   9       62.57       62.00      2.36 o 
   6   1   9       15.84       17.71      1.32 o 
   7   1   9      133.18      133.19      2.69 o 
   8   1   9       14.47       13.36      1.68 o 
 -10   2   9        4.58        6.18      2.25 o 
  -9   2   9        8.91        8.68      2.50 o 
  -8   2   9       96.03       83.39      3.33 o 
  -7   2   9      120.60      113.22      5.42 o 
  -6   2   9        4.09        4.13      1.19 o 
  -5   2   9       39.84       40.98      2.78 o 
  -4   2   9       12.86        8.74      0.63 o 
  -3   2   9      345.29      353.19      2.10 o 
  -2   2   9      893.37      853.16      3.25 o 
  -1   2   9      253.52      268.30      1.94 o 
   0   2   9        0.29        0.81      0.62 o 
   1   2   9       10.27        6.04      0.67 o 
   2   2   9      167.82      186.07      3.57 o 
   3   2   9        0.20       -0.83      1.17 o 
   4   2   9       17.80       16.41      1.47 o 
   5   2   9       29.63       31.00      2.25 o 
   6   2   9       16.74       16.87      1.70 o 
   7   2   9        6.69        7.06      2.15 o 
   8   2   9       31.54       32.04      2.61 o 
 -10   3   9        1.16        3.94      2.30 o 
  -9   3   9       76.73       70.33      3.23 o 
  -8   3   9       10.05       18.02      2.54 o 
  -7   3   9       13.21       11.95      2.43 o 
  -6   3   9      147.24      155.29      3.73 o 
  -5   3   9      375.79      360.26      3.05 o 
  -4   3   9      299.68      294.40      1.99 o 
  -3   3   9      436.85      448.61      4.38 o 
  -2   3   9      523.47      506.64      6.40 o 
  -1   3   9      336.04      340.60      2.64 o 
   0   3   9        1.69        3.63      0.81 o 
   1   3   9       19.09       27.47      1.10 o 
   2   3   9       55.77       67.55      2.42 o 
   3   3   9      337.55      313.64      3.58 o 
   4   3   9       20.79       19.01      1.77 o 
   5   3   9      116.17      109.83      4.18 o 
   6   3   9      339.97      352.84      3.98 o 
   7   3   9      123.63      136.79      4.08 o 
   8   3   9       24.70       29.86      2.76 o 
 -10   4   9       30.14       42.55      3.52 o 
  -9   4   9       27.85       26.72      2.88 o 
  -8   4   9       79.04       86.33      3.59 o 
  -7   4   9      148.54      132.39      3.84 o 
  -6   4   9       73.36       66.66      3.06 o 
  -5   4   9        4.16        2.73      1.80 o 
  -4   4   9      247.41      241.50      4.04 o 
  -3   4   9      852.72      835.71      4.62 o 
  -2   4   9     1158.84     1090.40      5.08 o 
  -1   4   9     1817.91     1761.56      6.23 o 
   0   4   9      734.38      664.06      5.21 o 
   1   4   9      795.55      781.13      4.29 o 
   2   4   9      288.80      284.96      3.60 o 
   3   4   9       28.61       31.41      1.94 o 
   4   4   9      127.69      122.14      4.16 o 
   5   4   9       50.40       57.12      2.43 o 
   6   4   9       55.47       56.63      3.56 o 
   7   4   9        0.88        2.49      2.08 o 
  -9   5   9        4.99       -0.24      2.61 o 
  -8   5   9       45.03       43.58      3.04 o 
  -7   5   9       39.71       36.37      2.91 o 
  -6   5   9        8.56        3.08      2.05 o 
  -5   5   9        0.05        0.09      2.02 o 
  -4   5   9       10.28       14.05      2.03 o 
  -3   5   9        0.12       -0.99      1.10 o 
  -2   5   9       21.55       22.98      1.30 o 
  -1   5   9       90.17       86.02      1.88 o 
   0   5   9       25.95       26.67      1.29 o 
   1   5   9       27.45       23.64      1.74 o 
   2   5   9        0.01        0.09      0.90 o 
   3   5   9        2.70        0.81      0.95 o 
   4   5   9       73.99       78.51      4.27 o 
   5   5   9      135.22      141.06      2.71 o 
   6   5   9        1.68        3.90      1.52 o 
   7   5   9       87.17       98.23      3.94 o 
  -9   6   9        7.92        8.87      2.77 o 
  -8   6   9       36.42       26.84      3.09 o 
  -7   6   9       13.13       15.91      2.74 o 
  -6   6   9       20.51       21.01      2.57 o 
  -5   6   9       68.92       69.24      3.04 o 
  -4   6   9       94.48       97.37      2.16 o 
  -3   6   9       64.44       52.50      1.74 o 
  -2   6   9        1.84        1.92      1.13 o 
  -1   6   9       67.31       59.42      3.21 o 
   0   6   9        4.94        2.83      1.19 o 
   1   6   9       34.58       30.95      2.53 o 
   2   6   9       52.04       51.65      1.63 o 
   3   6   9      291.45      287.06      3.68 o 
   4   6   9      107.36      107.33      2.41 o 
   5   6   9       76.24       81.28      2.32 o 
   6   6   9       23.87       24.28      3.10 o 
  -8   7   9        4.08        0.52      2.93 o 
  -7   7   9       10.65       13.69      2.52 o 
  -6   7   9       21.25       18.42      2.54 o 
  -5   7   9       45.11       39.10      1.84 o 
  -4   7   9       90.53       95.52      2.22 o 
  -3   7   9      306.32      286.71      3.43 o 
  -2   7   9        3.03        2.22      1.24 o 
  -1   7   9        1.11        1.60      1.38 o 
   0   7   9       21.02       22.18      2.06 o 
   1   7   9      206.94      209.71      3.99 o 
   2   7   9       39.40       37.25      2.34 o 
   3   7   9       50.55       51.12      2.61 o 
   4   7   9        9.27        8.76      1.59 o 
   5   7   9        2.62        6.58      1.75 o 
   6   7   9        1.56       10.11      2.79 o 
  -7   8   9       73.58       71.68      3.79 o 
  -6   8   9        0.01       -0.29      2.48 o 
  -5   8   9        4.66        6.67      1.52 o 
  -4   8   9        0.02        1.03      1.49 o 
  -3   8   9        9.36       10.21      1.99 o 
  -2   8   9      325.32      331.95      5.25 o 
  -1   8   9      142.49      132.52      3.58 o 
   0   8   9      140.89      138.22      3.68 o 
   1   8   9       65.85       61.02      2.88 o 
   2   8   9       43.02       44.01      2.63 o 
   3   8   9       28.36       24.37      2.50 o 
   4   8   9       10.64        9.18      2.13 o 
   5   8   9        6.63        0.87      2.57 o 
  -6   9   9      132.87      161.22      4.70 o 
  -5   9   9       49.30       55.81      3.09 o 
  -4   9   9       14.98       18.31      1.66 o 
  -3   9   9       23.65       18.70      2.32 o 
  -2   9   9        4.93        5.49      1.97 o 
  -1   9   9       53.22       62.21      3.01 o 
   0   9   9        0.68       -0.68      2.23 o 
   1   9   9        1.41        2.63      2.24 o 
   2   9   9        0.75       -1.51      2.26 o 
   3   9   9       29.63       39.93      2.76 o 
   4   9   9       18.29       17.62      2.44 o 
  -4  10   9       45.16       44.68      2.94 o 
  -3  10   9       90.20       91.98      3.53 o 
  -2  10   9       53.18       59.48      3.23 o 
  -1  10   9        8.52        5.14      2.50 o 
   0  10   9       39.21       37.92      3.19 o 
   1  10   9       27.85       25.74      2.89 o 
   2  10   9       49.29       47.49      3.00 o 
 -10   0  10       16.38       18.17      2.51 o 
  -9   0  10      196.27      183.36      4.29 o 
  -8   0  10      304.57      299.07      5.03 o 
  -7   0  10       13.46       16.24      2.23 o 
  -6   0  10       70.04       59.11      2.52 o 
  -5   0  10       12.93        9.00      1.70 o 
  -4   0  10      318.74      315.38      4.09 o 
  -3   0  10      286.75      300.10      2.58 o 
  -2   0  10      146.16      161.98      3.42 o 
  -1   0  10      656.81      602.88      4.04 o 
   0   0  10     1756.50     1839.24      9.24 o 
   1   0  10     1251.98     1255.88      8.07 o 
   2   0  10      521.74      562.92      5.84 o 
   3   0  10      316.78      309.02      4.72 o 
   4   0  10       30.02       28.04      2.58 o 
   5   0  10      105.09      106.12      3.59 o 
   6   0  10      166.10      159.94      6.87 o 
   7   0  10       56.03       55.73      2.19 o 
   8   0  10       24.30       28.15      2.58 o 
 -10   1  10       14.70       11.94      2.68 o 
  -9   1  10        3.30        5.81      2.03 o 
  -8   1  10      242.95      251.35      4.07 o 
  -7   1  10        0.13        1.98      1.44 o 
  -6   1  10      426.88      443.42      3.71 o 
  -5   1  10      407.58      426.78      3.47 o 
  -4   1  10       98.57      104.96      1.33 o 
  -3   1  10       95.98      117.02      1.12 o 
  -2   1  10       33.04       33.34      1.42 o 
  -1   1  10       56.16       74.56      3.04 o 
   0   1  10       25.71       29.40      1.27 o 
   1   1  10      100.16       95.86      1.95 o 
   2   1  10       15.66       10.39      1.31 o 
   3   1  10      214.82      203.52      3.21 o 
   4   1  10      500.46      511.23      4.36 o 
   5   1  10      330.24      335.94      3.08 o 
   6   1  10      134.56      135.79      6.68 o 
   7   1  10       36.19       34.28      1.98 o 
   8   1  10        9.91        8.03      2.06 o 
 -10   2  10        0.03       -2.37      2.37 o 
  -9   2  10       18.49       17.95      2.63 o 
  -8   2  10       14.34       14.80      2.39 o 
  -7   2  10      127.23      126.74      2.38 o 
  -6   2  10        1.71       -0.01      1.22 o 
  -5   2  10       24.26       22.17      1.33 o 
  -4   2  10       21.41       24.40      1.56 o 
  -3   2  10       36.97       34.22      0.77 o 
  -2   2  10      385.84      396.93      3.08 o 
  -1   2  10      107.40      103.02      1.31 o 
   0   2  10     2146.42     2242.13     11.70 o 
   1   2  10      454.87      425.45      3.52 o 
   2   2  10      153.69      162.87      2.42 o 
   3   2  10       10.15        6.41      1.95 o 
   4   2  10       18.82       13.59      1.50 o 
   5   2  10      164.00      173.90      3.24 o 
   6   2  10       24.01       18.20      1.78 o 
   7   2  10       36.70       38.36      2.98 o 
 -10   3  10        4.33        1.28      2.62 o 
  -9   3  10        9.89       16.70      2.60 o 
  -8   3  10        0.14       -1.86      2.32 o 
  -7   3  10        0.19        0.38      2.44 o 
  -6   3  10       32.79       34.73      2.54 o 
  -5   3  10       44.00       40.19      2.44 o 
  -4   3  10      406.01      407.67     12.59 o 
  -3   3  10      385.71      382.16      6.46 o 
  -2   3  10      310.67      319.77      4.37 o 
  -1   3  10      120.84      140.49      1.88 o 
   0   3  10      217.91      211.41      2.25 o 
   1   3  10       17.10       18.47      1.08 o 
   2   3  10       26.44       20.86      2.01 o 
   3   3  10        2.12        2.27      1.99 o 
   4   3  10       22.19       25.61      1.66 o 
   5   3  10       11.53       10.44      1.55 o 
   6   3  10       12.75       16.57      3.68 o 
   7   3  10        0.69        0.45      2.03 o 
 -10   4  10       51.91       45.79      3.21 o 
  -9   4  10        0.29        2.50      2.23 o 
  -8   4  10       31.69       31.05      2.81 o 
  -7   4  10       18.48       16.53      2.47 o 
  -6   4  10       16.44       14.40      2.29 o 
  -5   4  10       80.04       63.96      2.86 o 
  -4   4  10       54.73       49.02      2.46 o 
  -3   4  10       41.59       36.26      1.45 o 
  -2   4  10       11.82       11.52      1.16 o 
  -1   4  10       63.56       52.05      1.52 o 
   0   4  10      129.11      131.61      3.05 o 
   1   4  10        8.67        8.40      1.60 o 
   2   4  10        2.53        4.71      1.84 o 
   3   4  10        0.23        0.95      1.25 o 
   4   4  10        0.10       -0.44      1.37 o 
   5   4  10       55.83       51.76      3.36 o 
   6   4  10        6.11        2.87      1.68 o 
   7   4  10        0.56       -0.24      2.29 o 
  -9   5  10       42.74       52.65      3.48 o 
  -8   5  10       34.71       37.23      3.13 o 
  -7   5  10       28.82       26.03      2.76 o 
  -6   5  10       39.29       34.85      2.80 o 
  -5   5  10      117.00      108.42      3.37 o 
  -4   5  10      455.13      432.13      3.95 o 
  -3   5  10       16.54       16.16      1.37 o 
  -2   5  10      189.10      169.56      2.42 o 
  -1   5  10       37.44       37.34      1.46 o 
   0   5  10       83.29       87.90      3.25 o 
   1   5  10      270.63      262.47      2.88 o 
   2   5  10      118.84      115.46      2.84 o 
   3   5  10      233.46      235.13      3.13 o 
   4   5  10      244.39      229.07      3.27 o 
   5   5  10       57.17       57.84      2.20 o 
   6   5  10        0.45       -0.85      1.61 o 
  -9   6  10        3.09       -2.72      2.72 o 
  -8   6  10       26.19       30.27      2.86 o 
  -7   6  10        6.21        8.11      2.34 o 
  -6   6  10        8.03       14.61      2.50 o 
  -5   6  10        0.02       -0.53      2.04 o 
  -4   6  10       67.00       68.04      2.01 o 
  -3   6  10        4.69        3.99      1.31 o 
  -2   6  10      218.59      194.40      2.65 o 
  -1   6  10      709.28      676.82      4.55 o 
   0   6  10      643.48      640.96      4.37 o 
   1   6  10      312.42      321.01      3.19 o 
   2   6  10      214.97      207.51      2.87 o 
   3   6  10        3.63        4.05      2.08 o 
   4   6  10       61.60       68.16      3.07 o 
   5   6  10      128.06      119.13      2.77 o 
   6   6  10      181.00      198.50      3.49 o 
  -8   7  10       67.82       75.56      3.70 o 
  -7   7  10       76.16       79.91      3.76 o 
  -6   7  10      139.65      163.19      4.39 o 
  -5   7  10       75.01       82.34      2.30 o 
  -4   7  10       68.59       61.31      1.98 o 
  -3   7  10      164.05      154.87      6.97 o 
  -2   7  10      146.55      136.44      2.43 o 
  -1   7  10       82.54       76.20      1.97 o 
   0   7  10       48.07       44.51      2.51 o 
   1   7  10       52.49       47.86      2.62 o 
   2   7  10       72.59       61.95      2.69 o 
   3   7  10       72.17       73.15      3.20 o 
   4   7  10      123.48      122.18      2.72 o 
   5   7  10      214.09      224.77      7.13 o 
  -7   8  10       33.06       46.52      3.37 o 
  -6   8  10      112.49      116.10      4.21 o 
  -5   8  10        4.12        5.97      1.53 o 
  -4   8  10       13.97       17.72      2.19 o 
  -3   8  10       15.45       14.51      2.32 o 
  -2   8  10        6.80        9.23      2.05 o 
  -1   8  10       19.83       22.04      2.20 o 
   0   8  10      139.06      152.32      3.86 o 
   1   8  10      206.06      208.88      4.40 o 
   2   8  10      143.03      144.29      3.86 o 
   3   8  10       11.90       15.60      2.49 o 
   4   8  10       16.95       13.13      2.49 o 
  -6   9  10        0.89        4.50      2.60 o 
  -5   9  10        0.11        2.36      2.38 o 
  -4   9  10       32.44       31.64      2.72 o 
  -3   9  10        0.44       -1.06      2.15 o 
  -2   9  10        0.62       -0.08      1.98 o 
  -1   9  10       29.58       26.58      2.34 o 
   0   9  10       30.80       33.13      2.67 o 
   1   9  10       21.18       23.12      2.62 o 
   2   9  10       12.06        9.82      2.19 o 
   3   9  10        2.04        2.16      2.41 o 
  -4  10  10       24.02       21.86      2.70 o 
  -3  10  10        9.16        8.60      2.57 o 
  -2  10  10        2.74        3.67      2.19 o 
  -1  10  10        1.25        1.29      2.33 o 
   0  10  10        0.02        3.73      2.48 o 
   1  10  10        3.11       -1.19      2.70 o 
 -10   1  11        0.01       -1.94      2.26 o 
  -9   1  11        3.98        3.65      1.54 o 
  -8   1  11      128.22      117.71      3.68 o 
  -7   1  11      166.63      161.50      2.70 o 
  -6   1  11      235.54      234.19      2.94 o 
  -5   1  11        6.37        7.31      2.97 o 
  -4   1  11       50.08       53.91      1.58 o 
  -3   1  11       68.12       68.48      0.90 o 
  -2   1  11       34.06       37.69      1.23 o 
  -1   1  11      251.54      236.39      2.54 o 
   0   1  11      367.17      328.24      3.77 o 
   1   1  11       58.78       62.17      4.02 o 
   2   1  11        0.02       -0.84      1.22 o 
   3   1  11        0.05        0.68      1.37 o 
   4   1  11       23.83       23.13      1.68 o 
   5   1  11        4.38        6.87      1.71 o 
   6   1  11       38.99       44.93      2.91 o 
   7   1  11       31.79       34.30      3.85 o 
 -10   2  11        0.20       -1.66      2.47 o 
  -9   2  11       17.59       18.09      2.50 o 
  -8   2  11       51.89       50.44      3.02 o 
  -7   2  11       61.01       65.18      2.06 o 
  -6   2  11       74.96       73.95      3.56 o 
  -5   2  11       97.69       90.35      1.94 o 
  -4   2  11      101.78       96.74      1.55 o 
  -3   2  11      891.47      848.32      9.01 o 
  -2   2  11     1187.59     1177.78      7.49 o 
  -1   2  11      695.41      673.78      5.89 o 
   0   2  11      225.26      240.57      2.87 o 
   1   2  11       63.53       64.72      1.87 o 
   2   2  11       14.85       12.91      1.41 o 
   3   2  11       56.76       51.16      2.71 o 
   4   2  11       67.26       73.99      3.02 o 
   5   2  11        1.89        1.64      1.47 o 
   6   2  11       24.45       25.12      1.92 o 
   7   2  11       12.54       16.00      1.78 o 
 -10   3  11        0.01       -2.21      2.21 o 
  -9   3  11       41.85       45.33      3.18 o 
  -8   3  11       45.58       44.93      2.92 o 
  -7   3  11      822.51      816.27      8.28 o 
  -6   3  11      762.07      755.89      7.59 o 
  -5   3  11      564.80      562.68      6.39 o 
  -4   3  11      596.36      574.29      6.07 o 
  -3   3  11        6.56        6.48      0.83 o 
  -2   3  11      174.59      158.20      1.80 o 
  -1   3  11     1235.69     1253.52     24.22 o 
   0   3  11       51.34       41.29      1.34 o 
   1   3  11      862.55      843.62      7.32 o 
   2   3  11      282.11      259.45      4.52 o 
   3   3  11       95.24       98.33      3.17 o 
   4   3  11        7.60        3.91      2.20 o 
   5   3  11      223.46      235.36      3.47 o 
   6   3  11       65.94       64.69      2.29 o 
   7   3  11       38.42       38.17      3.09 o 
  -9   4  11        0.78        6.37      2.74 o 
  -8   4  11        6.15        3.49      2.29 o 
  -7   4  11       15.32       10.35      2.73 o 
  -6   4  11      112.82      119.80      3.82 o 
  -5   4  11        1.92        2.35      2.08 o 
  -4   4  11       26.98       26.75      2.25 o 
  -3   4  11      438.61      415.65      3.57 o 
  -2   4  11      346.25      336.82      8.78 o 
  -1   4  11     1238.39     1188.41      5.39 o 
   0   4  11      108.57      105.74      1.95 o 
   1   4  11      344.73      354.03      5.06 o 
   2   4  11       41.65       38.63      2.43 o 
   3   4  11      394.85      403.96      5.84 o 
   4   4  11      131.48      128.32      2.69 o 
   5   4  11       81.51       77.27      3.83 o 
   6   4  11       38.03       42.84      2.15 o 
  -9   5  11       15.41       20.54      2.79 o 
  -8   5  11      134.15      138.19      4.34 o 
  -7   5  11      372.17      364.90      6.12 o 
  -6   5  11      386.61      416.27      6.24 o 
  -5   5  11      564.35      553.62      6.66 o 
  -4   5  11      131.38      129.62      3.55 o 
  -3   5  11        1.69        0.91      1.71 o 
  -2   5  11        5.53        6.12      1.28 o 
  -1   5  11       86.02       86.05      3.53 o 
   0   5  11      239.28      219.27      2.26 o 
   1   5  11       38.06       35.77      1.67 o 
   2   5  11       84.85       88.79      3.20 o 
   3   5  11      266.86      270.89      5.09 o 
   4   5  11      151.37      161.41      2.96 o 
   5   5  11       75.66       83.25      2.43 o 
   6   5  11       44.86       47.00      2.60 o 
  -8   6  11       12.54        9.49      2.91 o 
  -7   6  11        5.30        6.56      2.67 o 
  -6   6  11        0.09        2.18      2.41 o 
  -5   6  11       40.24       30.85      2.70 o 
  -4   6  11        0.54        1.41      1.31 o 
  -3   6  11       60.85       54.26      3.86 o 
  -2   6  11       22.56       19.66      1.43 o 
  -1   6  11        8.52        9.30      1.39 o 
   0   6  11       22.23       19.83      1.91 o 
   1   6  11        1.92        2.26      1.82 o 
   2   6  11        8.47       10.48      2.11 o 
   3   6  11       34.97       33.54      2.59 o 
   4   6  11       16.99       18.63      1.67 o 
   5   6  11       68.15       64.32      2.45 o 
  -8   7  11        0.15        4.47      2.89 o 
  -7   7  11       27.10       25.13      2.77 o 
  -6   7  11       25.40       38.56      2.82 o 
  -5   7  11       10.91       10.64      1.51 o 
  -4   7  11        4.66        0.83      1.47 o 
  -3   7  11       78.47       68.01      2.72 o 
  -2   7  11        2.74        4.40      1.37 o 
  -1   7  11       23.84       24.38      1.52 o 
   0   7  11       44.08       51.14      2.51 o 
   1   7  11       86.15       78.15      2.99 o 
   2   7  11       68.26       71.00      3.33 o 
   3   7  11       25.51       18.93      2.43 o 
   4   7  11       25.23       23.01      2.69 o 
   5   7  11       43.79       46.11      2.36 o 
  -7   8  11        0.55        0.76      2.81 o 
  -6   8  11       11.62       13.50      2.72 o 
  -5   8  11        0.59        0.32      1.46 o 
  -4   8  11        7.84        3.53      1.41 o 
  -3   8  11       64.36       66.13      2.94 o 
  -2   8  11      109.35       99.86      3.31 o 
  -1   8  11        7.01        8.52      2.13 o 
   0   8  11       34.88       29.47      2.51 o 
   1   8  11        0.25       -0.73      2.24 o 
   2   8  11        1.32        5.32      2.34 o 
   3   8  11        0.49       -2.44      2.44 o 
   4   8  11       40.83       46.01      3.40 o 
  -5   9  11        0.96        2.93      2.42 o 
  -4   9  11        7.10        3.63      1.86 o 
  -3   9  11        0.63        3.14      2.15 o 
  -2   9  11       13.49       16.93      2.61 o 
  -1   9  11       54.85       52.70      2.84 o 
   0   9  11       32.31       36.36      2.63 o 
   1   9  11       92.32       78.35      3.30 o 
   2   9  11       35.50       39.87      3.05 o 
  -2  10  11       41.07       36.90      3.06 o 
  -1  10  11       28.02       32.32      2.93 o 
 -10   0  12        3.90        4.55      2.34 o 
  -9   0  12        0.72       -2.12      2.38 o 
  -8   0  12      124.37      119.36      3.74 o 
  -7   0  12        1.92        1.21      1.99 o 
  -6   0  12       44.93       49.14      2.57 o 
  -5   0  12      210.81      213.29      3.90 o 
  -4   0  12       41.49       43.78      2.28 o 
  -3   0  12      672.12      673.21      5.70 o 
  -2   0  12      851.60      856.49      6.59 o 
  -1   0  12        2.45        0.02      1.76 o 
   0   0  12       13.58       12.01      1.79 o 
   1   0  12        0.00       -1.86      1.86 o 
   2   0  12       10.03        7.51      2.07 o 
   3   0  12       82.19       82.52      3.17 o 
   4   0  12       81.03       72.67      3.20 o 
   5   0  12      114.09      127.37      3.91 o 
   6   0  12       86.51       85.83      3.66 o 
   7   0  12       26.77       36.93      3.28 o 
 -10   1  12       56.33       65.24      3.67 o 
  -9   1  12      234.94      224.45      5.06 o 
  -8   1  12      383.67      372.01      4.08 o 
  -7   1  12      195.58      188.46      5.14 o 
  -6   1  12      355.27      338.06      3.52 o 
  -5   1  12       95.32       91.39      3.09 o 
  -4   1  12      130.69      129.19      2.24 o 
  -3   1  12      169.65      165.82      4.59 o 
  -2   1  12      758.69      732.61      4.39 o 
  -1   1  12      422.35      405.98      3.60 o 
   0   1  12      480.92      467.52      5.28 o 
   1   1  12      153.22      173.24      2.63 o 
   2   1  12       37.54       42.39      1.80 o 
   3   1  12       94.10      101.64      2.80 o 
   4   1  12      176.33      190.21      3.17 o 
   5   1  12       25.22       23.94      2.12 o 
   6   1  12       44.14       44.44      3.04 o 
   7   1  12        4.21        2.75      2.61 o 
 -10   2  12        8.54       14.00      3.01 o 
  -9   2  12        6.64        2.81      2.28 o 
  -8   2  12       55.06       62.01      3.33 o 
  -7   2  12        0.47        1.27      2.42 o 
  -6   2  12       78.30       71.88      3.56 o 
  -5   2  12        9.17       10.67      1.34 o 
  -4   2  12      124.98      129.34      2.61 o 
  -3   2  12       30.67       30.98      1.12 o 
  -2   2  12       95.32       93.46      2.28 o 
  -1   2  12     1086.64     1110.92      7.13 o 
   0   2  12      426.08      440.95      3.80 o 
   1   2  12        0.08        1.06      1.77 o 
   2   2  12       47.11       42.05      4.49 o 
   3   2  12       31.05       27.24      2.59 o 
   4   2  12      207.35      209.94      4.68 o 
   5   2  12       29.20       28.82      2.87 o 
   6   2  12       18.19       17.06      2.69 o 
  -9   3  12        0.01       -2.61      2.62 o 
  -8   3  12        3.87        5.01      2.73 o 
  -7   3  12       14.86       13.86      2.76 o 
  -6   3  12        1.20        0.86      2.27 o 
  -5   3  12       46.92       43.89      2.78 o 
  -4   3  12      110.96      114.87      2.03 o 
  -3   3  12        3.61        4.51      0.92 o 
  -2   3  12       44.74       43.10      1.63 o 
  -1   3  12       14.48       11.21      1.14 o 
   0   3  12      108.89      128.61      3.36 o 
   1   3  12      191.33      204.08      4.10 o 
   2   3  12       94.94       91.33      3.15 o 
   3   3  12       38.70       35.31      2.50 o 
   4   3  12       12.69       11.37      2.57 o 
   5   3  12        7.71        8.85      2.71 o 
   6   3  12        0.74       -0.61      2.71 o 
  -9   4  12        0.62        1.10      2.69 o 
  -8   4  12        2.25        0.97      2.27 o 
  -7   4  12        2.40        1.64      2.52 o 
  -6   4  12        9.61        9.83      2.53 o 
  -5   4  12       98.38       81.17      3.29 o 
  -4   4  12      406.80      398.30     11.17 o 
  -3   4  12       37.56       33.26      2.09 o 
  -2   4  12       73.36       64.13      1.46 o 
  -1   4  12      283.01      287.07      6.29 o 
   0   4  12      171.87      168.64      3.73 o 
   1   4  12      178.85      169.52      3.94 o 
   2   4  12       53.41       46.82      2.63 o 
   3   4  12       39.71       41.84      2.93 o 
   4   4  12       17.40       19.84      2.44 o 
   5   4  12       17.53       16.17      2.50 o 
   6   4  12        7.69       13.87      2.93 o 
  -9   5  12       25.73       26.41      3.19 o 
  -8   5  12        2.38        1.10      2.71 o 
  -7   5  12       14.69       13.68      2.83 o 
  -6   5  12       64.82       58.40      3.38 o 
  -5   5  12      246.88      222.73      4.79 o 
  -4   5  12        1.99        3.16      2.22 o 
  -3   5  12       25.81       24.90      1.55 o 
  -2   5  12       11.31        7.91      1.26 o 
  -1   5  12       34.03       32.36      1.95 o 
   0   5  12      759.42      738.95     11.59 o 
   1   5  12      150.67      160.45      3.97 o 
   2   5  12       28.50       27.28      2.61 o 
   3   5  12        5.96        7.53      2.32 o 
   4   5  12       27.76       29.31      2.71 o 
   5   5  12       18.26       23.90      2.74 o 
  -8   6  12        4.95       -2.34      2.93 o 
  -7   6  12        0.52        5.81      2.80 o 
  -6   6  12       42.99       44.75      3.01 o 
  -5   6  12       21.19       20.24      2.68 o 
  -4   6  12      144.35      129.65      2.58 o 
  -3   6  12      172.57      172.71      2.77 o 
  -2   6  12      391.34      379.50      5.15 o 
  -1   6  12      232.04      239.13      3.05 o 
   0   6  12      161.24      159.92      2.15 o 
   1   6  12       84.31       82.53      3.15 o 
   2   6  12        5.46        6.00      2.34 o 
   3   6  12       19.98       22.01      2.67 o 
   4   6  12       34.14       29.55      3.14 o 
   5   6  12       49.33       52.63      3.52 o 
  -7   7  12       48.00       54.91      3.35 o 
  -6   7  12        0.82        5.91      2.33 o 
  -5   7  12       26.96       21.12      2.50 o 
  -4   7  12        9.83       13.79      1.62 o 
  -3   7  12       57.75       58.47      1.99 o 
  -2   7  12      103.46      107.63      5.26 o 
  -1   7  12      154.53      156.96      4.37 o 
   0   7  12       96.35       89.77      2.99 o 
   1   7  12      100.47      100.91      3.66 o 
   2   7  12      295.04      297.77      5.73 o 
   3   7  12       87.47       94.40      3.66 o 
   4   7  12       45.51       49.46      3.31 o 
  -6   8  12       26.57       25.68      2.90 o 
  -5   8  12        6.32        9.58      2.13 o 
  -4   8  12       13.23        9.97      1.75 o 
  -3   8  12       22.78       22.65      2.48 o 
  -2   8  12       11.53       10.84      2.05 o 
  -1   8  12      109.87      106.43      3.50 o 
   0   8  12       54.12       51.93      2.73 o 
   1   8  12       59.67       52.56      2.89 o 
   2   8  12       27.56       25.53      2.78 o 
   3   8  12        6.10        3.41      2.79 o 
  -4   9  12       30.62       22.45      2.77 o 
  -3   9  12        8.05        9.11      2.23 o 
  -2   9  12        9.47        6.67      2.44 o 
  -1   9  12        0.87        3.40      2.12 o 
   0   9  12        9.36       12.18      2.27 o 
   1   9  12       16.58       15.77      2.67 o 
  -9   1  13       13.06       14.80      2.66 o 
  -8   1  13      228.95      226.01      3.43 o 
  -7   1  13        8.11        6.87      1.67 o 
  -6   1  13        0.01       -1.46      1.46 o 
  -5   1  13        0.99        1.42      1.32 o 
  -4   1  13       52.09       50.43      2.94 o 
  -3   1  13     1155.94     1148.08      4.03 o 
  -2   1  13      653.78      618.89      4.26 o 
  -1   1  13       49.66       48.06      1.98 o 
   0   1  13        0.57        2.93      1.56 o 
   1   1  13       14.14       12.75      1.44 o 
   2   1  13       14.59       20.26      1.54 o 
   3   1  13        0.49       -0.04      1.42 o 
   4   1  13        0.18        0.24      1.63 o 
   5   1  13       29.62       30.90      2.23 o 
   6   1  13       33.80       29.47      3.02 o 
  -9   2  13       13.60       11.52      2.81 o 
  -8   2  13       24.99       28.79      3.18 o 
  -7   2  13      201.49      200.54      4.66 o 
  -6   2  13      280.27      269.35      5.22 o 
  -5   2  13      536.70      534.08     13.62 o 
  -4   2  13      703.31      708.83      5.25 o 
  -3   2  13      227.81      255.52      2.41 o 
  -2   2  13       20.39       20.00      1.48 o 
  -1   2  13      246.75      228.69      3.67 o 
   0   2  13       61.74       57.23      4.08 o 
   1   2  13        5.81       11.13      1.39 o 
   2   2  13        0.02        1.42      1.53 o 
   3   2  13        9.27        9.90      2.39 o 
   4   2  13        0.76       -1.17      2.59 o 
   5   2  13       14.65       10.57      2.83 o 
   6   2  13       79.00       90.43      4.15 o 
  -9   3  13       20.97       18.74      2.93 o 
  -8   3  13       36.89       34.68      3.29 o 
  -7   3  13      391.76      382.52      6.26 o 
  -6   3  13       37.21       37.00      2.94 o 
  -5   3  13       59.99       52.12      3.05 o 
  -4   3  13      211.23      187.05      2.73 o 
  -3   3  13      197.39      189.46      2.71 o 
  -2   3  13      828.16      796.34      5.15 o 
  -1   3  13      722.08      707.74      6.94 o 
   0   3  13      142.87      131.65      3.49 o 
   1   3  13        9.15       11.50      2.21 o 
   2   3  13       49.41       49.98      2.74 o 
   3   3  13        0.23       -0.90      2.21 o 
   4   3  13       17.33       15.11      2.92 o 
   5   3  13       14.98       14.04      2.69 o 
  -9   4  13       19.93       14.77      2.94 o 
  -8   4  13        0.57        3.11      2.49 o 
  -7   4  13      112.17      120.03      4.13 o 
  -6   4  13      435.93      459.91      6.58 o 
  -5   4  13      438.10      405.75      6.06 o 
  -4   4  13      228.32      228.79      4.66 o 
  -3   4  13      482.05      478.98      7.58 o 
  -2   4  13      337.88      346.21      2.82 o 
  -1   4  13       67.99       77.68      5.24 o 
   0   4  13        0.01        1.08      1.77 o 
   1   4  13        0.25       -2.02      2.10 o 
   2   4  13        4.46        3.18      2.23 o 
   3   4  13       13.42       14.11      2.48 o 
   4   4  13       23.01       24.11      2.77 o 
   5   4  13       76.05       82.70      3.76 o 
  -8   5  13       24.43       29.33      3.27 o 
  -7   5  13        0.61        3.29      2.74 o 
  -6   5  13       10.31        8.76      2.74 o 
  -5   5  13        7.38        8.23      2.43 o 
  -4   5  13        3.93        2.67      1.32 o 
  -3   5  13       69.25       64.58      3.15 o 
  -2   5  13        0.11       -0.64      1.08 o 
  -1   5  13       89.71       86.46      3.58 o 
   0   5  13       35.88       39.14      1.88 o 
   1   5  13       41.27       50.82      3.04 o 
   2   5  13        0.08       -1.18      2.36 o 
   3   5  13        2.53       -0.16      2.30 o 
   4   5  13        5.24       11.99      2.84 o 
   5   5  13        0.83       -0.01      2.64 o 
  -7   6  13       56.97       66.07      3.83 o 
  -6   6  13        1.22        0.68      2.44 o 
  -5   6  13       24.08       26.53      2.72 o 
  -4   6  13      160.59      143.48      3.96 o 
  -3   6  13       14.81       15.35      1.61 o 
  -2   6  13       16.68       15.58      1.53 o 
  -1   6  13      115.48      109.45      1.96 o 
   0   6  13       12.27       12.00      1.60 o 
   1   6  13        5.33        4.99      2.02 o 
   2   6  13        0.47        0.79      2.20 o 
   3   6  13        4.91        1.90      2.70 o 
   4   6  13        1.71        2.09      2.50 o 
  -7   7  13       26.73       25.70      2.98 o 
  -6   7  13       15.19       16.37      2.75 o 
  -5   7  13        8.46        5.34      2.24 o 
  -4   7  13       14.64       15.76      1.68 o 
  -3   7  13        1.94       -0.40      1.37 o 
  -2   7  13       27.07       27.08      1.73 o 
  -1   7  13        0.01       -1.33      1.33 o 
   0   7  13        0.23        2.61      1.45 o 
   1   7  13        5.37        1.87      2.22 o 
   2   7  13       17.16       18.61      2.96 o 
   3   7  13        6.85       12.07      2.92 o 
  -5   8  13       50.15       58.77      3.70 o 
  -4   8  13       59.30       64.35      3.34 o 
  -3   8  13       41.29       47.53      2.16 o 
  -2   8  13        1.00        2.70      1.83 o 
  -1   8  13       17.17       12.08      1.95 o 
   0   8  13        0.03        4.23      1.72 o 
   1   8  13        1.85        2.08      2.21 o 
   2   8  13        0.30       -2.23      2.23 o 
  -3   9  13        6.30        8.29      2.53 o 
  -2   9  13       88.09       94.22      3.74 o 
  -1   9  13       23.91       17.92      2.45 o 
  -9   0  14      175.49      172.74      4.70 o 
  -8   0  14      638.89      646.83      7.77 o 
  -7   0  14      536.29      515.71      6.71 o 
  -6   0  14      691.29      690.48      7.48 o 
  -5   0  14      951.86      921.21      8.28 o 
  -4   0  14       23.29       26.81      2.47 o 
  -3   0  14       91.80       84.00      1.99 o 
  -2   0  14      106.30       97.88      2.92 o 
  -1   0  14       60.23       67.98      2.76 o 
   0   0  14      338.49      350.80      5.24 o 
   1   0  14       23.79       26.33      2.42 o 
   2   0  14        7.33        8.20      2.09 o 
   3   0  14        9.37       13.75      2.41 o 
   4   0  14      210.86      222.70      5.25 o 
   5   0  14      419.79      436.26      7.03 o 
  -9   1  14       86.96       84.82      3.87 o 
  -8   1  14        6.81       11.63      1.78 o 
  -7   1  14       12.13       13.95      1.87 o 
  -6   1  14        3.04       -1.00      1.53 o 
  -5   1  14       36.68       31.42      3.29 o 
  -4   1  14      132.60      120.74      2.35 o 
  -3   1  14        1.63        2.34      0.86 o 
  -2   1  14       10.04        9.42      2.27 o 
  -1   1  14        4.31        3.12      1.31 o 
   0   1  14      164.68      173.61      6.73 o 
   1   1  14       91.44       97.26      2.72 o 
   2   1  14       37.92       38.10      1.81 o 
   3   1  14       54.02       47.27      2.22 o 
   4   1  14       14.38       14.28      1.99 o 
   5   1  14       13.99       22.14      2.96 o 
  -9   2  14        0.01        1.10      2.82 o 
  -8   2  14      260.75      268.92      5.63 o 
  -7   2  14       49.22       43.24      3.25 o 
  -6   2  14      165.74      160.20      2.82 o 
  -5   2  14        0.74        0.56      2.51 o 
  -4   2  14       11.44        8.29      1.37 o 
  -3   2  14        1.15        0.19      1.02 o 
  -2   2  14       50.77       47.57      2.28 o 
  -1   2  14        1.38        0.61      1.75 o 
   0   2  14        0.06       -1.37      1.37 o 
   1   2  14       58.03       51.26      3.48 o 
   2   2  14        0.07        2.66      2.27 o 
   3   2  14       84.50       85.91      3.55 o 
   4   2  14      205.18      204.67      5.01 o 
   5   2  14       23.41       21.87      3.10 o 
  -9   3  14       13.45        9.45      3.18 o 
  -8   3  14        0.77        2.80      2.74 o 
  -7   3  14       39.84       34.13      2.94 o 
  -6   3  14        2.39        1.19      2.52 o 
  -5   3  14       59.33       60.70      3.00 o 
  -4   3  14      183.50      182.75      2.82 o 
  -3   3  14      149.81      144.94      2.57 o 
  -2   3  14       19.93       15.84      1.66 o 
  -1   3  14        1.11        0.44      1.73 o 
   0   3  14       26.07       23.49      2.27 o 
   1   3  14        2.26        2.31      1.91 o 
   2   3  14       17.86       15.19      2.49 o 
   3   3  14        8.20        7.08      2.69 o 
   4   3  14        0.29       -2.06      3.01 o 
   5   3  14        2.40        0.03      2.73 o 
  -8   4  14       43.60       43.32      3.41 o 
  -7   4  14       54.30       43.48      3.41 o 
  -6   4  14      121.05      126.11      4.18 o 
  -5   4  14       30.48       30.14      3.04 o 
  -4   4  14        1.21        0.58      2.43 o 
  -3   4  14       18.74       19.36      2.41 o 
  -2   4  14       27.17       25.17      4.19 o 
  -1   4  14       23.13       24.27      1.62 o 
   0   4  14       25.94       17.26      2.11 o 
   1   4  14       26.83       22.24      2.63 o 
   2   4  14        5.40        5.61      2.19 o 
   3   4  14       50.78       47.51      3.02 o 
   4   4  14       50.44       47.58      3.53 o 
  -8   5  14       22.86       22.66      2.95 o 
  -7   5  14        0.83        1.20      2.88 o 
  -6   5  14       60.35       60.85      3.25 o 
  -5   5  14        3.11        1.02      2.47 o 
  -4   5  14       88.55       79.04      3.49 o 
  -3   5  14        0.02       -1.47      1.47 o 
  -2   5  14        3.53        5.88      1.41 o 
  -1   5  14       41.85       48.37      2.58 o 
   0   5  14      165.40      184.81      3.11 o 
   1   5  14       20.20       24.53      2.78 o 
   2   5  14      170.19      171.21      4.67 o 
   3   5  14      105.97      113.60      4.24 o 
   4   5  14        0.01        1.49      2.77 o 
  -7   6  14       84.42       94.81      4.14 o 
  -6   6  14       32.34       33.86      3.18 o 
  -5   6  14        0.69        3.67      2.47 o 
  -4   6  14        7.90        7.67      2.99 o 
  -3   6  14       43.37       42.23      1.54 o 
  -2   6  14        7.56        3.71      1.11 o 
  -1   6  14       29.01       22.33      1.79 o 
   0   6  14       14.13       11.60      1.72 o 
   1   6  14        6.51       10.62      2.33 o 
   2   6  14       26.74       27.95      2.76 o 
   3   6  14       56.38       62.76      3.45 o 
  -6   7  14        0.01       -0.28      2.95 o 
  -5   7  14        0.34       -1.55      2.61 o 
  -4   7  14        0.91        0.68      1.61 o 
  -3   7  14       14.68       11.22      2.17 o 
  -2   7  14        3.36        2.47      1.18 o 
  -1   7  14       18.70       18.62      2.43 o 
   0   7  14       74.06       79.19      3.71 o 
   1   7  14      117.41      125.04      4.25 o 
   2   7  14       37.42       41.74      3.24 o 
  -4   8  14        3.93        9.76      1.79 o 
  -3   8  14        1.44       -0.92      1.65 o 
  -2   8  14        0.01        0.49      2.04 o 
  -1   8  14        1.16        1.28      2.01 o 
   0   8  14        4.25        7.10      2.72 o 
  -9   1  15       16.05       32.83      3.31 o 
  -8   1  15        6.77        5.42      2.32 o 
  -7   1  15       15.80       16.25      1.81 o 
  -6   1  15       17.62       14.39      1.75 o 
  -5   1  15        1.62        0.29      1.37 o 
  -4   1  15       64.99       61.55      2.72 o 
  -3   1  15        0.04       -0.76      1.04 o 
  -2   1  15       16.20       20.37      1.86 o 
  -1   1  15      285.47      287.21      3.90 o 
   0   1  15        2.45        5.48      1.51 o 
   1   1  15        0.59       -0.43      1.54 o 
   2   1  15        0.37       -0.60      1.55 o 
   3   1  15        2.66        2.75      2.08 o 
   4   1  15       50.98       56.00      7.53 o 
   5   1  15        1.68        3.27      2.75 o 
  -8   2  15       90.50       83.29      3.77 o 
  -7   2  15      193.75      198.34      4.83 o 
  -6   2  15      113.91      112.30      2.63 o 
  -5   2  15        0.47        0.73      1.70 o 
  -4   2  15        5.57        5.41      1.50 o 
  -3   2  15        1.88        0.51      1.04 o 
  -2   2  15       16.32       10.88      1.55 o 
  -1   2  15       84.17       83.67      2.84 o 
   0   2  15       73.19       72.94      3.51 o 
   1   2  15       87.60       97.67      2.49 o 
   2   2  15      145.48      163.38      4.44 o 
   3   2  15      120.26      130.66      4.22 o 
   4   2  15       24.39       21.71      3.16 o 
  -8   3  15       71.81       75.06      3.98 o 
  -7   3  15        0.06        0.11      2.74 o 
  -6   3  15        7.04        0.60      2.65 o 
  -5   3  15       13.77       13.85      2.29 o 
  -4   3  15       75.94       67.79      2.05 o 
  -3   3  15      320.22      318.67      3.66 o 
  -2   3  15      487.98      514.76      4.65 o 
  -1   3  15      147.87      176.56      4.13 o 
   0   3  15      302.70      322.36      5.44 o 
   1   3  15      335.25      342.45      5.79 o 
   2   3  15       38.67       32.49      2.94 o 
   3   3  15       43.69       41.85      3.38 o 
   4   3  15        0.02        2.42      3.00 o 
  -8   4  15       15.73       24.73      3.46 o 
  -7   4  15       90.30       77.91      3.66 o 
  -6   4  15        6.76        7.09      2.83 o 
  -5   4  15        1.71       -2.58      2.67 o 
  -4   4  15       44.19       50.90      3.17 o 
  -3   4  15        0.37        0.81      1.45 o 
  -2   4  15        5.52        3.31      1.57 o 
  -1   4  15       29.91       27.22      2.08 o 
   0   4  15       16.89       15.45      2.58 o 
   1   4  15       38.71       44.35      2.85 o 
   2   4  15       77.87       84.84      3.77 o 
   3   4  15      115.24      108.16      4.32 o 
   4   4  15       39.13       39.80      3.65 o 
  -7   5  15        6.43        1.47      2.53 o 
  -6   5  15       74.91       74.37      3.74 o 
  -5   5  15        0.02       -2.25      2.25 o 
  -4   5  15       34.86       35.63      3.01 o 
  -3   5  15       59.44       57.84      2.06 o 
  -2   5  15       45.42       54.16      2.08 o 
  -1   5  15      543.78      538.37      7.97 o 
   0   5  15       89.12       96.32      2.87 o 
   1   5  15       54.59       55.66      3.17 o 
   2   5  15       46.71       48.94      3.28 o 
   3   5  15       25.29       26.87      3.14 o 
  -6   6  15        9.49        7.93      2.86 o 
  -5   6  15       58.77       53.35      3.26 o 
  -4   6  15       10.18        3.16      2.54 o 
  -3   6  15       16.50       13.54      2.12 o 
  -2   6  15        1.51       -1.26      1.52 o 
  -1   6  15        4.29        4.07      2.07 o 
   0   6  15       41.73       36.16      5.78 o 
   1   6  15        9.48       13.87      3.41 o 
   2   6  15       22.95       16.38      3.06 o 
  -5   7  15       41.83       44.76      3.37 o 
  -4   7  15        0.66       -0.01      2.41 o 
  -3   7  15        0.54        0.72      1.19 o 
  -2   7  15        0.61       -1.46      1.97 o 
  -1   7  15        1.24       -1.67      1.67 o 
   0   7  15        0.78        2.00      2.49 o 
   1   7  15       10.65       13.29      2.82 o 
  -8   0  16       37.94       35.58      3.25 o 
  -7   0  16       26.19       30.34      2.82 o 
  -6   0  16       60.61       65.30      3.10 o 
  -5   0  16        6.25        5.48      2.17 o 
  -4   0  16       33.33       29.42      2.69 o 
  -3   0  16        5.47        4.42      2.32 o 
  -2   0  16       42.23       37.30      2.80 o 
  -1   0  16       35.23       37.63      2.97 o 
   0   0  16      107.42       85.11      3.40 o 
   1   0  16       79.59       85.64      3.38 o 
   2   0  16       83.65       88.44      3.82 o 
   3   0  16       43.88       39.52      3.36 o 
   4   0  16      144.60      154.67      5.08 o 
  -8   1  16       26.96       18.02      1.99 o 
  -7   1  16        5.57        8.75      1.97 o 
  -6   1  16        5.63        7.67      4.93 o 
  -5   1  16      132.91      135.41      2.81 o 
  -4   1  16      194.95      202.26      3.16 o 
  -3   1  16      242.75      251.33      3.71 o 
  -2   1  16      384.36      392.63      4.05 o 
  -1   1  16      364.08      375.60      4.11 o 
   0   1  16      281.35      288.86      3.80 o 
   1   1  16       74.46       76.75      2.50 o 
   2   1  16        4.80        2.68      1.69 o 
   3   1  16        3.10        1.82      2.21 o 
   4   1  16       45.49       46.07      2.60 o 
  -8   2  16      102.99       96.34      4.25 o 
  -7   2  16        5.28        6.75      3.05 o 
  -6   2  16        0.47        1.33      5.48 o 
  -5   2  16       31.03       29.68      1.82 o 
  -4   2  16        0.52       -0.50      1.39 o 
  -3   2  16        0.13       -1.35      1.35 o 
  -2   2  16       21.04       22.92      2.85 o 
  -1   2  16        8.68        7.43      2.53 o 
   0   2  16        0.01       -0.50      2.42 o 
   1   2  16       30.83       35.72      3.09 o 
   2   2  16        5.42        8.84      2.77 o 
   3   2  16       75.69       81.54      3.98 o 
   4   2  16       39.76       43.70      3.90 o 
  -8   3  16        1.40        2.98      2.85 o 
  -7   3  16        1.03        1.99      2.53 o 
  -6   3  16        9.25        4.96      2.62 o 
  -5   3  16        0.04        0.56      2.50 o 
  -4   3  16        0.76        1.47      1.39 o 
  -3   3  16        3.77        8.49      1.32 o 
  -2   3  16        6.40        6.81      3.42 o 
  -1   3  16        3.03        2.71      2.19 o 
   0   3  16       16.37       13.38      2.49 o 
   1   3  16       24.57       23.50      2.69 o 
   2   3  16        4.44        6.58      2.21 o 
   3   3  16        0.98        3.35      2.94 o 
  -7   4  16        9.79        3.48      2.75 o 
  -6   4  16        2.62        2.57      2.72 o 
  -5   4  16       17.26       10.25      2.77 o 
  -4   4  16        0.89       -1.14      2.34 o 
  -3   4  16       48.44       43.67      2.00 o 
  -2   4  16        5.03        2.79      1.61 o 
  -1   4  16       18.42       19.96      1.95 o 
   0   4  16       75.17       78.12      3.69 o 
   1   4  16       36.99       44.00      3.27 o 
   2   4  16        2.89       -0.36      2.31 o 
   3   4  16       25.37       18.61      3.27 o 
  -6   5  16        0.28        6.03      2.86 o 
  -5   5  16       23.54       22.68      2.80 o 
  -4   5  16       45.65       53.92      3.40 o 
  -3   5  16        7.37        8.38      3.41 o 
  -2   5  16        1.57        3.07      1.50 o 
  -1   5  16      205.55      197.70      5.31 o 
   0   5  16       20.47       23.13      2.01 o 
   1   5  16       11.47       12.57      2.59 o 
   2   5  16        2.75        7.29      2.67 o 
  -5   6  16        8.42        6.14      2.67 o 
  -4   6  16        0.31       -2.49      2.49 o 
  -3   6  16        7.79        7.95      1.73 o 
  -2   6  16        0.03        3.05      5.37 o 
  -1   6  16        4.96        7.60      1.77 o 
   0   6  16       45.53       41.42      4.25 o 
   1   6  16       19.13       18.98      4.33 o 
  -3   7  16       66.25       77.30      6.83 o 
  -2   7  16       51.02       46.64      2.23 o 
  -1   7  16       24.98       30.08      2.86 o 
  -7   1  17        5.40        2.23      1.95 o 
  -6   1  17       72.20       72.88      3.11 o 
  -5   1  17       55.89       52.58      2.13 o 
  -4   1  17       90.44       91.70      3.27 o 
  -3   1  17       60.99       59.50      2.31 o 
  -2   1  17       78.84       75.22      2.55 o 
  -1   1  17        0.53        1.53      1.52 o 
   0   1  17        1.61        3.08      1.59 o 
   1   1  17        0.31        0.16      1.69 o 
   2   1  17       35.48       36.06      2.08 o 
   3   1  17       59.73       55.72      2.55 o 
  -7   2  17      122.96      132.37      4.68 o 
  -6   2  17      103.88      103.53      4.12 o 
  -5   2  17       77.29       77.81      3.32 o 
  -4   2  17       45.93       45.74      2.14 o 
  -3   2  17        2.49        3.28      1.95 o 
  -2   2  17       82.57       80.80      2.42 o 
  -1   2  17      102.28      117.17      3.95 o 
   0   2  17       95.29      110.30      3.95 o 
   1   2  17       65.40       68.16      3.59 o 
   2   2  17       61.52       54.16      3.63 o 
   3   2  17        0.19       -2.24      3.15 o 
  -7   3  17       99.47      120.19      4.37 o 
  -6   3  17       80.43       77.40      3.94 o 
  -5   3  17       99.18      107.56      4.19 o 
  -4   3  17      128.28      127.11      4.17 o 
  -3   3  17      284.85      289.95      4.34 o 
  -2   3  17       50.34       50.64      2.14 o 
  -1   3  17       37.85       33.47      2.92 o 
   0   3  17        8.67        7.71      2.42 o 
   1   3  17        0.01        1.76      2.25 o 
   2   3  17       43.00       51.62      3.32 o 
  -6   4  17       26.24       22.10      3.31 o 
  -5   4  17       15.56       15.72      2.79 o 
  -4   4  17       32.89       28.08      3.14 o 
  -3   4  17        4.98       10.08      3.50 o 
  -2   4  17       74.10       85.58      6.48 o 
  -1   4  17      119.86      125.92      2.95 o 
   0   4  17       56.32       61.06      3.17 o 
   1   4  17       81.61       85.83      3.70 o 
   2   4  17       71.02       74.78      3.77 o 
  -5   5  17       50.05       54.29      3.73 o 
  -4   5  17       43.33       49.17      3.25 o 
  -3   5  17       31.60       31.04      1.90 o 
  -2   5  17       52.37       52.37      2.21 o 
  -1   5  17       13.17       12.53      1.95 o 
   0   5  17        0.59        2.68      1.83 o 
   1   5  17        0.10        7.39      2.68 o 
  -3   6  17        4.92        5.29      1.67 o 
  -2   6  17        0.79       -0.93      3.27 o 
  -1   6  17       28.19       27.86      5.51 o 
  -7   0  18       16.40       11.27      2.68 o 
  -6   0  18       11.62       20.45      2.90 o 
  -5   0  18        2.87       -2.48      2.48 o 
  -4   0  18       34.70       35.77      2.90 o 
  -3   0  18       75.07       67.52      3.45 o 
  -2   0  18      138.25      148.34      4.21 o 
  -1   0  18      191.99      219.27      5.07 o 
   0   0  18      455.61      476.99      7.11 o 
   1   0  18       97.07      108.48      4.04 o 
   2   0  18       11.32        5.37      2.58 o 
  -6   1  18       41.92       51.33      2.30 o 
  -5   1  18       41.01       33.60      2.63 o 
  -4   1  18        0.75        2.37      1.67 o 
  -3   1  18        9.46        7.40      1.57 o 
  -2   1  18        7.47        5.23      1.73 o 
  -1   1  18        4.93        1.04      1.67 o 
   0   1  18        1.45        0.64      1.89 o 
   1   1  18       23.99       27.96      2.08 o 
   2   1  18       15.51       21.59      3.74 o 
  -6   2  18        4.83       -0.14      2.55 o 
  -5   2  18        0.20       -1.63      1.63 o 
  -4   2  18       80.31       75.87      2.59 o 
  -3   2  18        0.42        1.27      2.28 o 
  -2   2  18       46.75       44.82      2.33 o 
  -1   2  18       33.25       34.02      3.01 o 
   0   2  18        7.83        6.45      2.47 o 
   1   2  18       35.00       31.62      3.38 o 
  -6   3  18        9.30        3.69      3.02 o 
  -5   3  18        3.77        6.02      2.90 o 
  -4   3  18        0.01       -2.77      2.77 o 
  -3   3  18        0.13        3.98      1.89 o 
  -2   3  18        8.39        6.12      1.92 o 
  -1   3  18        2.17        2.16      3.43 o 
   0   3  18       13.28       13.19      2.97 o 
   1   3  18       36.77       40.01      2.93 o 
  -5   4  18        0.01        0.40      2.91 o 
  -4   4  18       19.01       12.36      2.64 o 
  -3   4  18        1.37        4.51      2.50 o 
  -2   4  18        0.89        0.38      1.55 o 
  -1   4  18       43.75       44.03      3.59 o 
   0   4  18       30.38       26.57      3.14 o 
  -3   5  18        0.72       -0.33      1.68 o 
  -2   5  18        0.01        4.27      1.66 o 
  -5   1  19        5.29       -1.83      1.83 o 
  -4   1  19       29.54       39.62      2.21 o 
  -3   1  19       90.54      102.57      3.99 o 
  -2   1  19       39.44       42.24      3.27 o 
  -1   1  19       23.35       25.86      6.46 o 
   0   1  19       10.92       19.12      6.71 o 
  -5   2  19        0.49       -1.64      1.64 o 
  -4   2  19        1.65       -0.06      1.90 o 
  -3   2  19      133.66      150.50      3.93 o 
  -2   2  19      302.50      346.00      7.74 o 
  -1   2  19      230.89      239.03      5.51 o 
   0   2  19       44.49       38.28      3.06 o 
  -4   3  19       90.11       86.33      4.25 o 
  -3   3  19       44.59       57.07      2.46 o 
  -2   3  19        4.33        4.98      2.25 o 
  -1   3  19        3.13        9.92      2.15 o 
                                                 
